# Supplementary material for: Somatic genetic rescue of a germline ribosome assembly defect
Source: Nat Commun. 2021 Aug 19;12:5044. doi: 10.1038/s41467-021-24999-5 (PMC8377010; doi:10.1038/s41467-021-24999-5)
Supplement: Supplementary file 2 — Dataset 1. List of SDS patients [file 41467_2021_24999_MOESM2_ESM.xlsx]

## Sheet: Feuil1
Patient	Germline SBDS mutation	Age (years)	DNA Sample	EIF6 mut	EIF6 variant (coding)	eIF6 mutation protein	VAF (%)	cumulative EIF6 VAF	Cytogenetics	HB (g/dL)	Polynuclear (1.10^3/µl)	Platelets (1.10^3/µl)	Gender
SBDS-1	c.[183_184delinsCT];[258+2T>C] / p.[Lys62*];[Cys84fs]	38.2121834360027	Bone marrow	YES	c.67_71delTACTG	Y23fs	1.152959262	2.02	Not done	13.4	820	127	Female
					c.317A>G	N106S	0.875273523
SBDS-2	c.[183_184delinsCT];[258+2T>C] / p.[Lys62*];[Cys84fs]	3.41409993155373	Bone marrow	YES	c.40G>A	G14S	1.441441441	1.44	46.XY [21/21]	12.6	3220	286	Male
SBDS-3	c.[258+2T>C];[652C>T] / p.[Cys84fs];[Arg218Gln]	10.586301369863	Blood	NO	NA	NA	NA	NA	t(16;20)(q24;q11.2) [2/10]	11.9	800	119	Male
SBDS-4	c.[258+2T>C];[13delA] / p.[Cys84fs];[Thr5fs]	10.9240246406571	Blood	YES	c.317A>G	N106S	12.32051876	12.32	Not done	11.8	720	135	Female
SBDS-5	c.[183_184delinsCT];[258+2T>C] / p.[Lys62*];[Cys84fs]	10.2231348391513	Blood	YES	c.74T>C	L25P	1.018518519	1.01	Not done	14.6	1930	132	Male
SBDS-6	c.[183_184delinsCT];[258+2T>C] / p.[Lys62*];[Cys84fs]	12.3148528405202	Bone marrow	YES	c.317A>G	N106S	0.939985539	10.94	46.XY [21/21]	11.2	1940	229	Male
					c.433C>T	Q145*	10
SBDS-7	c.[183_184delinsCT];[443A>C] / p.[Lys62*];[Lys148Thr]	16.9308692676249	Blood	YES	c.392A>T	D131V	0.514800514800515	0.51	Not done	15.9	700	115	Female
SBDS-8	c.[258+2T>C];[258+2T>C]/p.[Cys84fs];[Cys84fs]	7.65229295003422	Bone marrow	NO	NA	NA	NA	NA	Not done	11	750	78	Male
SBDS-9	c.[258 2T>C];[183_184delinsCT;258+2T>C] / p.[Cys84fs];[Lys62*;Cys84fs]	5.98494182067077	Bone marrow	NO	NA	NA	NA	NA	46.XX.del(20)(q11) [3/20]	14.4	2240	158	Female
SBDS-10	c.[258 2T>C];[183_184delinsCT;258+2T>C] / p.[Cys84fs];[Lys62*;Cys84fs]	21.782340862423	Bone marrow	NO	NA	NA	NA	NA	46.XY [20/20]	14.1	1100	122	Male
SBDS-11	c.[183_184delinsCT];[258+2T>C] / p.[Lys62*];[Cys84fs]	22.7186858316222	Blood	YES	c.317A>G	N106S	1.3713658804169	1.94	Not done	12.7	760	149	Female
					c.403G>A	V135M	0.572519083969466
SBDS-12	c.[183_184delinsCT];[183_184delinsCT] / p.[Lys62*];[Lys62*]	1.09787816563997	Blood	NO	NA	NA	NA	NA	Not done	12.8	2650	147	Female
SBDS-13	c.[183_184delinsCT];[258+2T>C] / p.[Lys62*];[Cys84fs]	24.4791238877481	Blood	NO	NA	NA	NA	NA	46.XY [23/23]	14.2	670	222	Male
SBDS-14	c.[183_184delinsCT];[258+2T>C] / p.[Lys62*];[Cys84fs]	19.3237508555784	Bone marrow	NO	NA	NA	NA	NA	46.XY. del(20q1) [1/20]	16.3	950	127	Male
SBDS-16	c.[258 2T>C];[183_184delinsCT;258+2T>C] / p.[Cys84fs];[Lys62*;Cys84fs]	16.23819	Bone marrow	YES	c.134_135insC	TH45fs	1.31759249499315	0	46.XX [25]	15.1	786.6	172	Female
					c.148_149insA	QR50fs	0.274529740721912
					c.195G>A	G65G	0.275168422051428
					c.196A>C	N66H	0.275168422051428
					c.235C>T	Q79*	0.602946214457006
					c.532C>T	Q178*	0.288876049953335
SBDS-17	c.[183_184delinsCT];[258+2T>C] / p.[Lys62*];[Cys84fs]	7.091033	Bone marrow	NO	NA	NA	NA	NA	Not done	12.6	630	154	Female
SBDS-18	c.[183_184delinsCT];[258+2T>C] / p.[Lys62*];[Cys84fs]	9.045859	Bone marrow	NO	NA	NA	NA	NA	Not done	13	700	248	Male
SBDS-19	c.[183_184delinsCT];[258+2T>C] / p.[Lys62*];[Cys84fs]	0.4709103	Bone marrow	NO	NA	NA	NA	NA	46.XX [25]	8.3	70	445	Female
SBDS-20	c.[258+2T>C] ;[624+1G>A]/ p.[Cys84fs];?	9.798768	Bone marrow	YES	c.286C>T	R96W	0.33492930519028	1.25308092101631	46.XY del(20)(q11q13)[4/20]	11.6	1400	180	Male
					c.366delC	D122fs	0.918151615826034
SBDS-21	c.[183_184delinsCT];[258+2T>C] / p.[Lys62*];[Cys84fs]	26.25873	Bone marrow	YES	c.201G>T	R67S	0.258491443933206	0.571317304204321	43.XY.-5.-7.-13.-16.-18.-20.+3mar[5/9] / 50.XY.+1.-5.-7.+10.+10+21.+3mar[2/9] / 46.XY.del(20)(q11q13)[2/9]	7.2	700	10	Male
					c.397C>A	L133I	0.312825860271116
SBDS-22	c.[183_184delinsCT];[258+2T>C] / p.[Lys62*];[Cys84fs]	19.02533	Bone marrow	NO	NA	NA	NA	NA	46.XY [20]	15.9	700	115	Male
SBDS-23	c.[258+2T>C];[307_308del] / p.[Cys84fs];[Gln103fs]	14.00958	Bone marrow	NO	NA	NA	NA	NA	46.XY del(20)(q12) [17/20]	13	760	85	Male
SBDS-24	c.[183_184delinsCT];[258+2T>C] / p.[Lys62*];[Cys84fs]	8.87885	Bone marrow	NO	NA	NA	NA	NA	Not done	12.4	660	237	Male
SBDS-25	c.[183_184delinsCT];[258+2T>C] / p.[Lys62*];[Cys84fs]	5.196441	Bone marrow	YES	c.111_112delGT	V37fs	0.398475902387947	1.02246063796797	Not done	12	610	329	Male
					c.335A>C	D112A	0.623984735580022
SBDS-26	c.[258+2T>C];[17C>T] / p.[Cys84fs];[Pro6Leu]	16.40246	Bone marrow	YES	c.562C>T	R188*	0.283659872023221	0.283659872023221	Not done	13.6	240	136	Male
SBDS-27	c.[258+2T>C];[17C>T] / p.[Cys84fs];[Pro6Leu]	18.47228	Bone marrow	YES	c.206G>A	G69D	27.9070499700872	27.9070499700872	Not done	14.5	568	114	Male
SBDS-28	c.[183_184delinsCT];[258+2T>C] / p.[Lys62*];[Cys84fs]	28.00548	Blood	YES	c.205G>A	G69S	2.99343167869064	12.2699104108372	46.XX [19]	14.4	2240	158	Female
					c.286C>T	R96W	7.58859579003464
					c.317A>G	N106S	0.947606192496281
					c.469C>T	Q157*	0.740276749615626
SBDS-30	c.[183_184delinsCT];[258+2T>C] / p.[Lys62*];[Cys84fs]	20.77755	Bone marrow	YES	c.21delC	F7fs	2.20014745256296	4.89360231874021	Not done	12.7	760	149	Female
					c.286C>T	R96W	0.311526479750779
					c.314delG	G105fs	0.565450947130337
					c.353A>C	H118P	0.730076699068947
					c.403G>A	V135M	0.44867585905012
					c.527T>C	L176P	0.302565590417375
					c.562C>T	R188*	0.335159290759694
SBDS-31	c.[183_184delinsCT];[258+2T>C] / p.[Lys62*];[Cys84fs]	15.96167	Bone marrow	YES	c.56T>G	L19R	0.461570739212532	4.53298268043523	46.XY [19]	12.9	2700	143	Male
					c.205G>A	G69S	1.69137399263755
					c.206G>T	G69V	0.355666634624627
					c.225T>A	N75K	0.276625172890733
					c.231C>T	T77T	0.269346733668342
					c.277C>T	Q93*	0.839504487595127
					c.316A>G	N106D	0.326181501884604
					c.323C>A	T108N	0.312713417921714
SBDS-32	c.[258+2T>C];[179T>G] / p.[Cys84fs];[Val60Gly]	6.732375	Bone marrow	YES	c.17C>A	S6*	1.17845117845118	1.53995581938914	46.XY del(20)(q12) [14/20]	12.8	2650	147	Male
					c.286C>T	R96W	0.361504640937958
SBDS-33	c.[183_184delinsCT];[258+2T>C] / p.[Lys62*];[Cys84fs]	.4024641	Bone marrow	NO	NA	NA	NA	NA	Not done	12.3	1230	285	Male
SBDS-34	c.[258 2T>C];[183_184delinsCT;258+2T>C] / p.[Cys84fs];[Lys62*;Cys84fs]	12.6078	Bone marrow	YES	c.198C>G	N66K	0.251566356559711	2.29077203549727	46.XY [40]	12.3	740	163	Male
					c.205G>A	G69S	0.444115470022206
					c.254G>C	R85P	0.309904153354633
					c.363G>A	L121L	0.465458108770211
					c.369G>A	R123R	0.412123293551988
					c.619G>C	G207R	0.407604653238523
SBDS-35	c.[183_184delinsCT];[258+2T>C] / p.[Lys62*];[Cys84fs]	27.15127	Blood	YES	c.1A>C	M1L	0.466537966537967	9.55438521288606	46.XX [29]	12.4	1960	173	Female
					c.205G>A	G69S	0.283466106250916
					c.238G>T	E80*	1.59821737293019
					c.277C>T	Q93*	6.34025681132007
					c.497delC	S166fs	0.865906955846914
SBDS-36	c.[183_184delinsCT];[258+2T>C] / p.[Lys62*];[Cys84fs]	31.23888	Bone marrow	YES	c.62A>T	N21I	0.351789538085041	0.351789538085041	46.XY.del(20)(q11q13) [19/22] / 46.XY [3/22]	14.3	4110	137	Male
SBDS-37	c.[183_184delinsCT];[258+2T>C] / p.[Lys62*];[Cys84fs]	9.409993	Bone marrow	NO	NA	NA	NA	NA	46.XX	12.6	800	156	Female
SBDS-38	c.[183_184delinsCT];[258+2T>C] / p.[Lys62*];[Cys84fs]	10.71321	Bone marrow	YES	c.139_140insGA	p.RP47fs	4.31596091205212	6.22541512254656	46.XY [30]	13.6	1380	96	Male
					c.334G>A	D112N	1.19581464872945
					c.494delC	T165fs	0.713639561765001
SBDS-39	c.[183_184delinsCT];[258+2T>C] / p.[Lys62*];[Cys84fs]	16.39699	Bone marrow	YES	c.44G>A	C15Y	2.37391800134764	2.37391800134764	46.XX [22]	11.2	470	158	Female
SBDS-40	c.[183_184delinsCT];[258+2T>C] / p.[Lys62*];[Cys84fs]	2.965092	Bone marrow	NO	NA	NA	NA	NA	Not done	7	270	46	Male
SBDS-41	c.[183_184delinsCT];[258+2T>C] / p.[Lys62*];[Cys84fs]	21.05133	Bone marrow	YES	c.19_22delTTCG	F7fs	0.477643624784397	0.477643624784397	Not done	12	600	133	Female
SBDS-42	c.[183_184delinsCT];[258+2T>C] / p.[Lys62*];[Cys84fs]	52.17249	Blood	YES	c.206G>C	G69A	0.724927507249275	1.56610360691412	Not done	14.6	1930	132	Female
					c.281T>A	I94N	0.29567382508559
					c.398T>C	L133P	0.260521942235997
					c.433C>T	Q145*	0.284980332343261
	NA: not applicapble
