# Supplementary material for: Somatic genetic rescue of a germline ribosome assembly defect
Source: Nat Commun. 2021 Aug 19;12:5044. doi: 10.1038/s41467-021-24999-5 (PMC8377010; doi:10.1038/s41467-021-24999-5)
Supplement: Supplementary file 3 — Dataset 2. List of all coding EIF6 variants CADD scores [file 41467_2021_24999_MOESM3_ESM.xlsx]

## Sheet: Feuil1
#Chr	Pos	RefAll	VarAll	Gene/Transcript	Consequence	DbFreq	GnomadAC	HGMD	ClinvarPathogenic	Polyphen	Sift	Cadd
20	33867000	T	A	EIF6:ENST00000374436_20,NM_181468	(Start/Stop)-lost	.	.	.	.	probably_damaging	deleterious	15
20	33867000	T	G	EIF6:ENST00000374436_20,NM_181468	(Start/Stop)-lost	.	.	.	.	probably_damaging	deleterious	15
20	33867000	T	C	EIF6:ENST00000374436_20,NM_181468	(Start/Stop)-lost	.	.	.	.	probably_damaging	deleterious	15
20	33867001	C	A	EIF6:ENST00000374436_20,NM_181468	(Start/Stop)-lost	.	.	.	.	probably_damaging	deleterious	16
20	33867001	C	T	EIF6:ENST00000374436_20,NM_181468	Synonymous	4.0108774997794e-06	1	.	.	benign	benign	14
20	33867001	C	G	EIF6:ENST00000374436_20,NM_181468	(Start/Stop)-lost	.	.	.	.	probably_damaging	deleterious	11
20	33867002	A	T	EIF6:ENST00000374436_20,NM_181468	(Start/Stop)-lost	.	.	.	.	probably_damaging	deleterious	15
20	33867002	A	G	EIF6:ENST00000374436_20,NM_181468	(Start/Stop)-lost	.	.	.	.	probably_damaging	deleterious	16
20	33867002	A	C	EIF6:ENST00000374436_20,NM_181468	(Start/Stop)-lost	.	.	.	.	probably_damaging	deleterious	13
20	33867003	G	A	EIF6:ENST00000374436_20,NM_181468	Synonymous	.	.	.	.	benign	benign	12
20	33867003	G	T	EIF6:ENST00000374436_20,NM_181468	Synonymous	.	.	.	.	benign	benign	12
20	33867003	G	C	EIF6:ENST00000374436_20,NM_181468	Synonymous	.	.	.	.	benign	benign	12
20	33867004	G	A	EIF6:ENST00000374436_20,NM_181468	Missense	.	.	.	.	possibly_damaging	deleterious	26
20	33867004	G	T	EIF6:ENST00000374436_20,NM_181468	Missense	.	.	.	.	benign	deleterious	24
20	33867004	G	C	EIF6:ENST00000374436_20,NM_181468	Missense	.	.	.	.	benign	benign	19
20	33867005	T	A	EIF6:ENST00000374436_20,NM_181468	Missense	.	.	.	.	benign	benign	17
20	33867005	T	G	EIF6:ENST00000374436_20,NM_181468	Missense	.	.	.	.	possibly_damaging	deleterious	25
20	33867005	T	C	EIF6:ENST00000374436_20,NM_181468	Missense	.	.	.	.	benign	deleterious	23
20	33867006	G	A	EIF6:ENST00000374436_20,NM_181468	Synonymous	.	.	.	.	benign	benign	11
20	33867006	G	T	EIF6:ENST00000374436_20,NM_181468	Synonymous	.	.	.	.	benign	benign	11
20	33867006	G	C	EIF6:ENST00000374436_20,NM_181468	Synonymous	.	.	.	.	benign	benign	11
20	33867007	A	T	EIF6:ENST00000374436_20,NM_181468	Splice Region,Missense	.	.	.	.	possibly_damaging	deleterious	26
20	33867007	A	G	EIF6:ENST00000374436_20,NM_181468	Splice Region,Missense	.	.	.	.	possibly_damaging	deleterious	27
20	33867007	A	C	EIF6:ENST00000374436_20,NM_181468	Splice Region,Missense	.	.	.	.	possibly_damaging	deleterious	26
20	33867008	G	A	EIF6:ENST00000374436_20,NM_181468	Splice Region,Missense	.	.	.	.	benign	benign	23
20	33867008	G	T	EIF6:ENST00000374436_20,NM_181468	Splice Region,Missense	.	.	.	.	benign	benign	23
20	33867008	G	C	EIF6:ENST00000374436_20,NM_181468	Splice Region,Missense	.	.	.	.	benign	benign	23
20	33867009	G	A	EIF6:ENST00000374436_20,NM_181468	Splice Region,Synonymous	.	.	.	.	benign	benign	16
20	33867009	G	T	EIF6:ENST00000374436_20,NM_181468	Splice Region,Missense	.	.	.	.	benign	deleterious	25
20	33867009	G	C	EIF6:ENST00000374436_20,NM_181468	Splice Region,Missense	.	.	.	.	benign	deleterious	25
20	33867369	C	A	EIF6:ENST00000374436_20,NM_181468	Splice Region,Missense	.	.	.	.	benign	deleterious	33
20	33867369	C	T	EIF6:ENST00000374436_20,NM_181468	Splice Region,Missense	.	.	.	.	benign	benign	29
20	33867369	C	G	EIF6:ENST00000374436_20,NM_181468	Splice Region,Missense	.	.	.	.	benign	benign	29
20	33867370	T	A	EIF6:ENST00000374436_20,NM_181468	Splice Region,Missense	.	.	.	.	probably_damaging	deleterious	33
20	33867370	T	G	EIF6:ENST00000374436_20,NM_181468	Splice Region,Missense	.	.	.	.	benign	deleterious	29
20	33867370	T	C	EIF6:ENST00000374436_20,NM_181468	Splice Region,Missense	.	.	.	.	benign	benign	26
20	33867371	G	A	EIF6:ENST00000374436_20,NM_181468	Splice Region,Synonymous	.	.	.	.	benign	benign	22
20	33867371	G	T	EIF6:ENST00000374436_20,NM_181468	Splice Region,Missense	.	.	.	.	benign	benign	20
20	33867371	G	C	EIF6:ENST00000374436_20,NM_181468	Splice Region,Missense	.	.	.	.	benign	benign	20
20	33867372	T	A	EIF6:ENST00000374436_20,NM_181468	Missense	.	.	.	.	probably_damaging	deleterious	25
20	33867372	T	G	EIF6:ENST00000374436_20,NM_181468	Missense	.	.	.	.	possibly_damaging	deleterious	28
20	33867372	T	C	EIF6:ENST00000374436_20,NM_181468	Missense	.	.	.	.	probably_damaging	deleterious	30
20	33867373	C	A	EIF6:ENST00000374436_20,NM_181468	Missense	.	.	.	.	probably_damaging	deleterious	31
20	33867373	C	T	EIF6:ENST00000374436_20,NM_181468	Missense	.	.	.	.	probably_damaging	deleterious	31
20	33867373	C	G	EIF6:ENST00000374436_20,NM_181468	Missense	.	.	.	.	probably_damaging	deleterious	30
20	33867374	A	T	EIF6:ENST00000374436_20,NM_181468	Synonymous	.	.	.	.	benign	benign	16
20	33867374	A	G	EIF6:ENST00000374436_20,NM_181468	Synonymous	.	.	.	.	benign	benign	16
20	33867374	A	C	EIF6:ENST00000374436_20,NM_181468	Missense	.	.	.	.	possibly_damaging	deleterious	22
20	33867375	A	T	EIF6:ENST00000374436_20,NM_181468	Missense	.	.	.	.	probably_damaging	deleterious	30
20	33867375	A	G	EIF6:ENST00000374436_20,NM_181468	Missense	.	.	.	.	possibly_damaging	deleterious	27
20	33867375	A	C	EIF6:ENST00000374436_20,NM_181468	Missense	.	.	.	.	possibly_damaging	deleterious	29
20	33867376	T	A	EIF6:ENST00000374436_20,NM_181468	Missense	.	.	.	.	benign	deleterious	23
20	33867376	T	G	EIF6:ENST00000374436_20,NM_181468	Missense	.	.	.	.	benign	deleterious	23
20	33867376	T	C	EIF6:ENST00000374436_20,NM_181468	Missense	3.98095511075017e-06	1	.	.	benign	benign	17
20	33867377	G	A	EIF6:ENST00000374436_20,NM_181468	Synonymous	3.9808600249998e-06	1	.	.	benign	benign	18
20	33867377	G	T	EIF6:ENST00000374436_20,NM_181468	Synonymous	.	.	.	.	benign	benign	17
20	33867377	G	C	EIF6:ENST00000374436_20,NM_181468	Synonymous	.	.	.	.	benign	benign	17
20	33867378	A	T	EIF6:ENST00000374436_20,NM_181468	Missense	.	.	.	.	probably_damaging	deleterious	30
20	33867378	A	G	EIF6:ENST00000374436_20,NM_181468	Missense	.	.	.	.	probably_damaging	deleterious	31
20	33867378	A	C	EIF6:ENST00000374436_20,NM_181468	Missense	.	.	.	.	probably_damaging	deleterious	30
20	33867379	G	A	EIF6:ENST00000374436_20,NM_181468	Missense	3.98108189881682e-06	1	.	.	probably_damaging	deleterious	25
20	33867379	G	T	EIF6:ENST00000374436_20,NM_181468	Missense	.	.	.	.	possibly_damaging	benign	24
20	33867379	G	C	EIF6:ENST00000374436_20,NM_181468	Missense	.	.	.	.	possibly_damaging	deleterious	24
20	33867380	G	A	EIF6:ENST00000374436_20,NM_181468	Synonymous	.	.	.	.	benign	benign	17
20	33867380	G	T	EIF6:ENST00000374436_20,NM_181468	Synonymous	.	.	.	.	benign	benign	16
20	33867380	G	C	EIF6:ENST00000374436_20,NM_181468	Synonymous	.	.	.	.	benign	benign	16
20	33867381	G	A	EIF6:ENST00000374436_20,NM_181468	Missense	.	.	.	.	possibly_damaging	deleterious	30
20	33867381	G	T	EIF6:ENST00000374436_20,NM_181468	Missense	.	.	.	.	probably_damaging	deleterious	26
20	33867381	G	C	EIF6:ENST00000374436_20,NM_181468	Missense	3.98054310530129e-06	1	.	.	probably_damaging	deleterious	30
20	33867382	A	T	EIF6:ENST00000374436_20,NM_181468	Missense	.	.	.	.	benign	benign	23
20	33867382	A	G	EIF6:ENST00000374436_20,NM_181468	Missense	.	.	.	.	possibly_damaging	deleterious	26
20	33867382	A	C	EIF6:ENST00000374436_20,NM_181468	Missense	.	.	.	.	benign	benign	23
20	33867383	A	T	EIF6:ENST00000374436_20,NM_181468	Missense	.	.	.	.	benign	benign	21
20	33867383	A	G	EIF6:ENST00000374436_20,NM_181468	Synonymous	.	.	.	.	benign	benign	17
20	33867383	A	C	EIF6:ENST00000374436_20,NM_181468	Missense	.	.	.	.	benign	benign	21
20	33867384	T	A	EIF6:ENST00000374436_20,NM_181468	Missense	.	.	.	.	benign	deleterious	26
20	33867384	T	G	EIF6:ENST00000374436_20,NM_181468	Missense	.	.	.	.	benign	benign	24
20	33867384	T	C	EIF6:ENST00000374436_20,NM_181468	Missense	.	.	.	.	benign	deleterious	25
20	33867385	C	A	EIF6:ENST00000374436_20,NM_181468	Missense	.	.	.	.	possibly_damaging	deleterious	27
20	33867385	C	T	EIF6:ENST00000374436_20,NM_181468	Missense	7.95924864692773e-06	2	.	.	benign	benign	25
20	33867385	C	G	EIF6:ENST00000374436_20,NM_181468	Missense	.	.	.	.	possibly_damaging	deleterious	26
20	33867386	C	A	EIF6:ENST00000374436_20,NM_181468	Synonymous	.	.	.	.	benign	benign	18
20	33867386	C	T	EIF6:ENST00000374436_20,NM_181468	Synonymous	.	.	.	.	benign	benign	18
20	33867386	C	G	EIF6:ENST00000374436_20,NM_181468	Synonymous	.	.	.	.	benign	benign	18
20	33867387	C	A	EIF6:ENST00000374436_20,NM_181468	Missense	.	.	.	.	probably_damaging	deleterious	32
20	33867387	C	T	EIF6:ENST00000374436_20,NM_181468	Missense	1.59187506964453e-05	4	.	.	probably_damaging	deleterious	28
20	33867387	C	G	EIF6:ENST00000374436_20,NM_181468	Missense	.	.	.	.	probably_damaging	deleterious	32
20	33867388	G	A	EIF6:ENST00000374436_20,NM_181468	Missense	1.19386829244998e-05	3	.	.	probably_damaging	deleterious	32
20	33867388	G	T	EIF6:ENST00000374436_20,NM_181468	Synonymous	.	.	.	.	benign	benign	19
20	33867388	G	C	EIF6:ENST00000374436_20,NM_181468	Missense	.	.	.	.	probably_damaging	deleterious	30
20	33867389	C	A	EIF6:ENST00000374436_20,NM_181468	Missense	.	.	.	.	benign	benign	23
20	33867389	C	T	EIF6:ENST00000374436_20,NM_181468	Missense	.	.	.	.	benign	benign	23
20	33867389	C	G	EIF6:ENST00000374436_20,NM_181468	Missense	.	.	.	.	benign	benign	23
20	33867390	A	T	EIF6:ENST00000374436_20,NM_181468	Missense	.	.	.	.	possibly_damaging	deleterious	25
20	33867390	A	G	EIF6:ENST00000374436_20,NM_181468	Missense	.	.	.	.	possibly_damaging	deleterious	24
20	33867390	A	C	EIF6:ENST00000374436_20,NM_181468	Missense	.	.	.	.	possibly_damaging	deleterious	25
20	33867391	T	A	EIF6:ENST00000374436_20,NM_181468	Missense	.	.	.	.	benign	benign	23
20	33867391	T	G	EIF6:ENST00000374436_20,NM_181468	Missense	.	.	.	.	benign	benign	23
20	33867391	T	C	EIF6:ENST00000374436_20,NM_181468	Missense	.	.	.	.	benign	benign	23
20	33867392	G	A	EIF6:ENST00000374436_20,NM_181468	Synonymous	.	.	.	.	benign	benign	19
20	33867392	G	T	EIF6:ENST00000374436_20,NM_181468	Missense	.	.	.	.	benign	benign	23
20	33867392	G	C	EIF6:ENST00000374436_20,NM_181468	Missense	.	.	.	.	benign	benign	23
20	33867393	C	A	EIF6:ENST00000374436_20,NM_181468	Missense	.	.	.	.	benign	deleterious	23
20	33867393	C	T	EIF6:ENST00000374436_20,NM_181468	Missense	.	.	.	.	benign	benign	21
20	33867393	C	G	EIF6:ENST00000374436_20,NM_181468	Missense	.	.	.	.	benign	benign	21
20	33867394	T	A	EIF6:ENST00000374436_20,NM_181468	Missense	.	.	.	.	possibly_damaging	deleterious	26
20	33867394	T	G	EIF6:ENST00000374436_20,NM_181468	Missense	.	.	.	.	benign	benign	23
20	33867394	T	C	EIF6:ENST00000374436_20,NM_181468	Missense	3.97800956313499e-06	1	.	.	benign	benign	23
20	33867395	G	A	EIF6:ENST00000374436_20,NM_181468	Synonymous	.	.	.	.	benign	benign	19
20	33867395	G	T	EIF6:ENST00000374436_20,NM_181468	Synonymous	.	.	.	.	benign	benign	18
20	33867395	G	C	EIF6:ENST00000374436_20,NM_181468	Synonymous	.	.	.	.	benign	benign	17
20	33867396	G	A	EIF6:ENST00000374436_20,NM_181468	Missense	.	.	.	.	possibly_damaging	benign	24
20	33867396	G	T	EIF6:ENST00000374436_20,NM_181468	Missense	.	.	.	.	benign	benign	23
20	33867396	G	C	EIF6:ENST00000374436_20,NM_181468	Missense	.	.	.	.	benign	benign	23
20	33867397	T	A	EIF6:ENST00000374436_20,NM_181468	Missense	.	.	.	.	benign	benign	22
20	33867397	T	G	EIF6:ENST00000374436_20,NM_181468	Missense	.	.	.	.	possibly_damaging	benign	24
20	33867397	T	C	EIF6:ENST00000374436_20,NM_181468	Missense	.	.	.	.	benign	benign	23
20	33867398	G	A	EIF6:ENST00000374436_20,NM_181468	Synonymous	1.19330792913342e-05	3	.	.	benign	benign	16
20	33867398	G	T	EIF6:ENST00000374436_20,NM_181468	Synonymous	.	.	.	.	benign	benign	16
20	33867398	G	C	EIF6:ENST00000374436_20,NM_181468	Synonymous	.	.	.	.	benign	benign	16
20	33867399	G	A	EIF6:ENST00000374436_20,NM_181468	Missense	.	.	.	.	benign	benign	23
20	33867399	G	T	EIF6:ENST00000374436_20,NM_181468	Missense	.	.	.	.	possibly_damaging	benign	24
20	33867399	G	C	EIF6:ENST00000374436_20,NM_181468	Missense	.	.	.	.	benign	benign	23
20	33867400	C	A	EIF6:ENST00000374436_20,NM_181468	Missense	.	.	.	.	benign	benign	23
20	33867400	C	T	EIF6:ENST00000374436_20,NM_181468	Missense	.	.	.	.	benign	benign	23
20	33867400	C	G	EIF6:ENST00000374436_20,NM_181468	Missense	.	.	.	.	possibly_damaging	benign	24
20	33867401	A	T	EIF6:ENST00000374436_20,NM_181468	Synonymous	.	.	.	.	benign	benign	15
20	33867401	A	G	EIF6:ENST00000374436_20,NM_181468	Synonymous	.	.	.	.	benign	benign	15
20	33867401	A	C	EIF6:ENST00000374436_20,NM_181468	Missense	.	.	.	.	possibly_damaging	benign	14
20	33867402	A	T	EIF6:ENST00000374436_20,NM_181468	Missense	.	.	.	.	possibly_damaging	deleterious	26
20	33867402	A	G	EIF6:ENST00000374436_20,NM_181468	Missense	2.38627415108297e-05	6	.	.	possibly_damaging	deleterious	25
20	33867402	A	C	EIF6:ENST00000374436_20,NM_181468	Missense	.	.	.	.	possibly_damaging	deleterious	25
20	33867403	T	A	EIF6:ENST00000374436_20,NM_181468	Missense	.	.	.	.	possibly_damaging	benign	23
20	33867403	T	G	EIF6:ENST00000374436_20,NM_181468	Missense	.	.	.	.	benign	benign	23
20	33867403	T	C	EIF6:ENST00000374436_20,NM_181468	Missense	.	.	.	.	benign	benign	21
20	33867404	G	A	EIF6:ENST00000374436_20,NM_181468	Synonymous	.	.	.	.	benign	benign	19
20	33867404	G	T	EIF6:ENST00000374436_20,NM_181468	Synonymous	.	.	.	.	benign	benign	18
20	33867404	G	C	EIF6:ENST00000374436_20,NM_181468	Synonymous	.	.	.	.	benign	benign	17
20	33867405	G	A	EIF6:ENST00000374436_20,NM_181468	Missense	3.97680726005933e-06	1	.	.	benign	benign	24
20	33867405	G	T	EIF6:ENST00000374436_20,NM_181468	Missense	.	.	.	.	benign	benign	23
20	33867405	G	C	EIF6:ENST00000374436_20,NM_181468	Missense	.	.	.	.	benign	benign	23
20	33867406	T	A	EIF6:ENST00000374436_20,NM_181468	Missense	.	.	.	.	benign	benign	19
20	33867406	T	G	EIF6:ENST00000374436_20,NM_181468	Missense	.	.	.	.	benign	benign	22
20	33867406	T	C	EIF6:ENST00000374436_20,NM_181468	Missense	.	.	.	.	benign	benign	18
20	33867407	G	A	EIF6:ENST00000374436_20,NM_181468	Synonymous	.	.	.	.	benign	benign	18
20	33867407	G	T	EIF6:ENST00000374436_20,NM_181468	Missense	.	.	.	.	possibly_damaging	benign	23
20	33867407	G	C	EIF6:ENST00000374436_20,NM_181468	Missense	.	.	.	.	possibly_damaging	benign	22
20	33867408	C	A	EIF6:ENST00000374436_20,NM_181468	Missense	.	.	.	.	possibly_damaging	deleterious	25
20	33867408	C	T	EIF6:ENST00000374436_20,NM_181468	Missense	.	.	.	.	benign	benign	23
20	33867408	C	G	EIF6:ENST00000374436_20,NM_181468	Missense	3.97699704906819e-06	1	.	.	benign	benign	23
20	33867409	T	A	EIF6:ENST00000374436_20,NM_181468	Missense	.	.	.	.	probably_damaging	deleterious	27
20	33867409	T	G	EIF6:ENST00000374436_20,NM_181468	Missense	.	.	.	.	possibly_damaging	benign	23
20	33867409	T	C	EIF6:ENST00000374436_20,NM_181468	Missense	.	.	.	.	benign	benign	23
20	33867410	A	T	EIF6:ENST00000374436_20,NM_181468	Synonymous	.	.	.	.	benign	benign	16
20	33867410	A	G	EIF6:ENST00000374436_20,NM_181468	Synonymous	.	.	.	.	benign	benign	16
20	33867410	A	C	EIF6:ENST00000374436_20,NM_181468	Synonymous	.	.	.	.	benign	benign	16
20	33867411	G	A	EIF6:ENST00000374436_20,NM_181468	Missense	3.97680726005933e-06	1	.	.	benign	deleterious	26
20	33867411	G	T	EIF6:ENST00000374436_20,NM_181468	Missense	3.97680726005933e-06	1	.	.	probably_damaging	deleterious	25
20	33867411	G	C	EIF6:ENST00000374436_20,NM_181468	Missense	.	.	.	.	possibly_damaging	deleterious	25
20	33867412	G	A	EIF6:ENST00000374436_20,NM_181468	Missense	.	.	.	.	benign	benign	24
20	33867412	G	T	EIF6:ENST00000374436_20,NM_181468	Missense	.	.	.	.	possibly_damaging	benign	23
20	33867412	G	C	EIF6:ENST00000374436_20,NM_181468	Missense	.	.	.	.	benign	benign	23
20	33867413	C	A	EIF6:ENST00000374436_20,NM_181468	Missense	.	.	.	.	benign	deleterious	23
20	33867413	C	T	EIF6:ENST00000374436_20,NM_181468	Synonymous	.	.	.	.	benign	benign	17
20	33867413	C	G	EIF6:ENST00000374436_20,NM_181468	Missense	.	.	.	.	benign	deleterious	23
20	33867414	T	A	EIF6:ENST00000374436_20,NM_181468	Missense	.	.	.	.	benign	deleterious	24
20	33867414	T	G	EIF6:ENST00000374436_20,NM_181468	Missense	.	.	.	.	benign	benign	23
20	33867414	T	C	EIF6:ENST00000374436_20,NM_181468	Missense	.	.	.	.	benign	benign	23
20	33867415	G	A	EIF6:ENST00000374436_20,NM_181468	Stop-gained	.	.	.	.	probably_damaging	deleterious	39
20	33867415	G	T	EIF6:ENST00000374436_20,NM_181468	Missense	.	.	.	.	benign	benign	23
20	33867415	G	C	EIF6:ENST00000374436_20,NM_181468	Missense	.	.	.	.	benign	benign	22
20	33867416	G	A	EIF6:ENST00000374436_20,NM_181468	Synonymous	.	.	.	.	benign	benign	17
20	33867416	G	T	EIF6:ENST00000374436_20,NM_181468	Synonymous	.	.	.	.	benign	benign	17
20	33867416	G	C	EIF6:ENST00000374436_20,NM_181468	Synonymous	.	.	.	.	benign	benign	17
20	33867417	G	A	EIF6:ENST00000374436_20,NM_181468	Missense	.	.	.	.	benign	benign	23
20	33867417	G	T	EIF6:ENST00000374436_20,NM_181468	Missense	.	.	.	.	benign	benign	22
20	33867417	G	C	EIF6:ENST00000374436_20,NM_181468	Missense	.	.	.	.	benign	benign	21
20	33867418	C	A	EIF6:ENST00000374436_20,NM_181468	Missense	.	.	.	.	benign	benign	23
20	33867418	C	T	EIF6:ENST00000374436_20,NM_181468	Missense	.	.	.	.	benign	benign	24
20	33867418	C	G	EIF6:ENST00000374436_20,NM_181468	Missense	.	.	.	.	possibly_damaging	benign	24
20	33867419	T	A	EIF6:ENST00000374436_20,NM_181468	Missense	.	.	.	.	benign	benign	19
20	33867419	T	G	EIF6:ENST00000374436_20,NM_181468	Missense	.	.	.	.	benign	benign	19
20	33867419	T	C	EIF6:ENST00000374436_20,NM_181468	Synonymous	.	.	.	.	benign	benign	18
20	33867420	T	A	EIF6:ENST00000374436_20,NM_181468	Missense	.	.	.	.	benign	deleterious	26
20	33867420	T	G	EIF6:ENST00000374436_20,NM_181468	Missense	.	.	.	.	benign	benign	24
20	33867420	T	C	EIF6:ENST00000374436_20,NM_181468	Missense	.	.	.	.	benign	benign	24
20	33867421	C	A	EIF6:ENST00000374436_20,NM_181468	Stop-gained	.	.	.	.	probably_damaging	deleterious	43
20	33867421	C	T	EIF6:ENST00000374436_20,NM_181468	Missense	.	.	.	.	benign	benign	25
20	33867421	C	G	EIF6:ENST00000374436_20,NM_181468	Missense	.	.	.	.	possibly_damaging	benign	24
20	33867422	A	T	EIF6:ENST00000374436_20,NM_181468	Missense	.	.	.	.	benign	benign	18
20	33867422	A	G	EIF6:ENST00000374436_20,NM_181468	Synonymous	3.18532203605785e-05	1	.	.	benign	benign	17
20	33867422	A	C	EIF6:ENST00000374436_20,NM_181468	Missense	3.97680726005933e-06	1	.	.	benign	benign	18
20	33867423	T	A	EIF6:ENST00000374436_20,NM_181468	Missense	.	.	.	.	possibly_damaging	benign	23
20	33867423	T	G	EIF6:ENST00000374436_20,NM_181468	Missense	.	.	.	.	benign	benign	22
20	33867423	T	C	EIF6:ENST00000374436_20,NM_181468	Missense	.	.	.	.	benign	benign	21
20	33867424	T	A	EIF6:ENST00000374436_20,NM_181468	Missense	.	.	.	.	possibly_damaging	deleterious	25
20	33867424	T	G	EIF6:ENST00000374436_20,NM_181468	Missense	.	.	.	.	possibly_damaging	benign	23
20	33867424	T	C	EIF6:ENST00000374436_20,NM_181468	Missense	.	.	.	.	benign	benign	23
20	33867425	C	A	EIF6:ENST00000374436_20,NM_181468	Synonymous	.	.	.	.	benign	benign	18
20	33867425	C	T	EIF6:ENST00000374436_20,NM_181468	Synonymous	.	.	.	.	benign	benign	18
20	33867425	C	G	EIF6:ENST00000374436_20,NM_181468	Synonymous	.	.	.	.	benign	benign	17
20	33867426	A	T	EIF6:ENST00000374436_20,NM_181468	Missense	.	.	.	.	probably_damaging	deleterious	30
20	33867426	A	G	EIF6:ENST00000374436_20,NM_181468	Missense	.	.	.	.	probably_damaging	deleterious	30
20	33867426	A	C	EIF6:ENST00000374436_20,NM_181468	Missense	.	.	.	.	probably_damaging	deleterious	30
20	33867427	G	A	EIF6:ENST00000374436_20,NM_181468	Synonymous	.	.	.	.	benign	benign	19
20	33867427	G	T	EIF6:ENST00000374436_20,NM_181468	Missense	.	.	.	.	probably_damaging	deleterious	26
20	33867427	G	C	EIF6:ENST00000374436_20,NM_181468	Missense	.	.	.	.	possibly_damaging	deleterious	24
20	33867428	C	A	EIF6:ENST00000374436_20,NM_181468	Missense	.	.	.	.	benign	deleterious	24
20	33867428	C	T	EIF6:ENST00000374436_20,NM_181468	Synonymous	3.97664911638857e-06	1	.	.	benign	benign	18
20	33867428	C	G	EIF6:ENST00000374436_20,NM_181468	Missense	.	.	.	.	benign	deleterious	24
20	33867429	T	A	EIF6:ENST00000374436_20,NM_181468	Missense	.	.	.	.	probably_damaging	deleterious	27
20	33867429	T	G	EIF6:ENST00000374436_20,NM_181468	Missense	.	.	.	.	possibly_damaging	deleterious	25
20	33867429	T	C	EIF6:ENST00000374436_20,NM_181468	Missense	.	.	.	.	benign	benign	23
20	33867430	T	A	EIF6:ENST00000374436_20,NM_181468	Stop-gained	.	.	.	.	probably_damaging	deleterious	41
20	33867430	T	G	EIF6:ENST00000374436_20,NM_181468	Missense	.	.	.	.	possibly_damaging	benign	24
20	33867430	T	C	EIF6:ENST00000374436_20,NM_181468	Missense	.	.	.	.	possibly_damaging	deleterious	24
20	33867431	G	A	EIF6:ENST00000374436_20,NM_181468	Synonymous	3.97687052104958e-06	1	.	.	benign	benign	20
20	33867431	G	T	EIF6:ENST00000374436_20,NM_181468	Missense	.	.	.	.	benign	deleterious	25
20	33867431	G	C	EIF6:ENST00000374436_20,NM_181468	Missense	.	.	.	.	benign	deleterious	24
20	33867432	A	T	EIF6:ENST00000374436_20,NM_181468	Missense	.	.	.	.	probably_damaging	deleterious	25
20	33867432	A	G	EIF6:ENST00000374436_20,NM_181468	Missense	.	.	.	.	probably_damaging	deleterious	32
20	33867432	A	C	EIF6:ENST00000374436_20,NM_181468	Missense	.	.	.	.	probably_damaging	deleterious	31
20	33867433	A	T	EIF6:ENST00000374436_20,NM_181468	Missense	.	.	.	.	probably_damaging	deleterious	30
20	33867433	A	G	EIF6:ENST00000374436_20,NM_181468	Missense	.	.	.	.	benign	deleterious	26
20	33867433	A	C	EIF6:ENST00000374436_20,NM_181468	Missense	.	.	.	.	probably_damaging	deleterious	29
20	33867434	G	A	EIF6:ENST00000374436_20,NM_181468	Synonymous	.	.	.	.	benign	benign	18
20	33867434	G	T	EIF6:ENST00000374436_20,NM_181468	Synonymous	.	.	.	.	benign	benign	18
20	33867434	G	C	EIF6:ENST00000374436_20,NM_181468	Synonymous	.	.	.	.	benign	benign	18
20	33867435	A	T	EIF6:ENST00000374436_20,NM_181468	Missense	.	.	.	.	probably_damaging	deleterious	29
20	33867435	A	G	EIF6:ENST00000374436_20,NM_181468	Missense	.	.	.	.	possibly_damaging	benign	23
20	33867435	A	C	EIF6:ENST00000374436_20,NM_181468	Missense	.	.	.	.	probably_damaging	deleterious	28
20	33867436	C	A	EIF6:ENST00000374436_20,NM_181468	Missense	.	.	.	.	possibly_damaging	deleterious	27
20	33867436	C	T	EIF6:ENST00000374436_20,NM_181468	Missense	.	.	.	.	benign	benign	21
20	33867436	C	G	EIF6:ENST00000374436_20,NM_181468	Missense	.	.	.	.	benign	deleterious	23
20	33867437	A	T	EIF6:ENST00000374436_20,NM_181468	Missense	.	.	.	.	possibly_damaging	benign	14
20	33867437	A	G	EIF6:ENST00000374436_20,NM_181468	Synonymous	.	.	.	.	benign	benign	15
20	33867437	A	C	EIF6:ENST00000374436_20,NM_181468	Missense	.	.	.	.	possibly_damaging	benign	15
20	33867438	C	A	EIF6:ENST00000374436_20,NM_181468	Missense	.	.	.	.	probably_damaging	deleterious	29
20	33867438	C	T	EIF6:ENST00000374436_20,NM_181468	Missense	3.18593092901746e-05	1	.	.	benign	benign	23
20	33867438	C	G	EIF6:ENST00000374436_20,NM_181468	Missense	.	.	.	.	possibly_damaging	deleterious	23
20	33867439	T	A	EIF6:ENST00000374436_20,NM_181468	Missense	.	.	.	.	probably_damaging	deleterious	28
20	33867439	T	G	EIF6:ENST00000374436_20,NM_181468	Missense	.	.	.	.	possibly_damaging	benign	24
20	33867439	T	C	EIF6:ENST00000374436_20,NM_181468	Missense	3.9766807441165e-06	1	.	.	possibly_damaging	deleterious	24
20	33867440	C	A	EIF6:ENST00000374436_20,NM_181468	Missense	.	.	.	.	benign	benign	21
20	33867440	C	T	EIF6:ENST00000374436_20,NM_181468	Synonymous	.	.	.	.	benign	benign	17
20	33867440	C	G	EIF6:ENST00000374436_20,NM_181468	Missense	.	.	.	.	benign	benign	21
20	33867441	T	A	EIF6:ENST00000374436_20,NM_181468	Missense	.	.	.	.	probably_damaging	deleterious	33
20	33867441	T	G	EIF6:ENST00000374436_20,NM_181468	Missense	.	.	.	.	probably_damaging	deleterious	30
20	33867441	T	C	EIF6:ENST00000374436_20,NM_181468	Missense	.	.	.	.	probably_damaging	deleterious	32
20	33867442	C	A	EIF6:ENST00000374436_20,NM_181468	Stop-gained	.	.	.	.	probably_damaging	deleterious	42
20	33867442	C	T	EIF6:ENST00000374436_20,NM_181468	Missense	.	.	.	.	probably_damaging	deleterious	26
20	33867442	C	G	EIF6:ENST00000374436_20,NM_181468	Missense	.	.	.	.	probably_damaging	deleterious	29
20	33867443	C	A	EIF6:ENST00000374436_20,NM_181468	Synonymous	.	.	.	.	benign	benign	18
20	33867443	C	T	EIF6:ENST00000374436_20,NM_181468	Synonymous	7.953361488233e-06	2	.	.	benign	benign	18
20	33867443	C	G	EIF6:ENST00000374436_20,NM_181468	Synonymous	.	.	.	.	benign	benign	16
20	33867444	A	T	EIF6:ENST00000374436_20,NM_181468	Missense	.	.	.	.	possibly_damaging	deleterious	29
20	33867444	A	G	EIF6:ENST00000374436_20,NM_181468	Missense	.	.	.	.	benign	deleterious	25
20	33867444	A	C	EIF6:ENST00000374436_20,NM_181468	Missense	.	.	.	.	possibly_damaging	deleterious	30
20	33867445	C	A	EIF6:ENST00000374436_20,NM_181468	Missense	.	.	.	.	benign	deleterious	23
20	33867445	C	T	EIF6:ENST00000374436_20,NM_181468	Missense	.	.	.	.	benign	deleterious	23
20	33867445	C	G	EIF6:ENST00000374436_20,NM_181468	Missense	.	.	.	.	benign	deleterious	23
20	33867446	C	A	EIF6:ENST00000374436_20,NM_181468	Synonymous	.	.	.	.	benign	benign	17
20	33867446	C	T	EIF6:ENST00000374436_20,NM_181468	Synonymous	7.07093562620206e-06	2	.	.	benign	benign	18
20	33867446	C	G	EIF6:ENST00000374436_20,NM_181468	Synonymous	3.97677563031894e-06	1	.	.	benign	benign	16
20	33867447	A	T	EIF6:ENST00000374436_20,NM_181468	Missense	.	.	.	.	probably_damaging	deleterious	29
20	33867447	A	G	EIF6:ENST00000374436_20,NM_181468	Missense	.	.	.	.	possibly_damaging	deleterious	28
20	33867447	A	C	EIF6:ENST00000374436_20,NM_181468	Missense	.	.	.	.	probably_damaging	deleterious	30
20	33867448	C	A	EIF6:ENST00000374436_20,NM_181468	Missense	.	.	.	.	possibly_damaging	deleterious	25
20	33867448	C	T	EIF6:ENST00000374436_20,NM_181468	Missense	.	.	.	.	probably_damaging	deleterious	29
20	33867448	C	G	EIF6:ENST00000374436_20,NM_181468	Missense	.	.	.	.	possibly_damaging	deleterious	25
20	33867449	T	A	EIF6:ENST00000374436_20,NM_181468	Synonymous	.	.	.	.	benign	benign	14
20	33867449	T	G	EIF6:ENST00000374436_20,NM_181468	Synonymous	.	.	.	.	benign	benign	14
20	33867449	T	C	EIF6:ENST00000374436_20,NM_181468	Synonymous	.	.	.	.	benign	benign	14
20	33867450	G	A	EIF6:ENST00000374436_20,NM_181468	Missense	.	.	.	.	possibly_damaging	deleterious	26
20	33867450	G	T	EIF6:ENST00000374436_20,NM_181468	Stop-gained	.	.	.	.	probably_damaging	deleterious	43
20	33867450	G	C	EIF6:ENST00000374436_20,NM_181468	Stop-gained	.	.	.	.	probably_damaging	deleterious	41
20	33867451	A	T	EIF6:ENST00000374436_20,NM_181468	Missense	.	.	.	.	benign	benign	23
20	33867451	A	G	EIF6:ENST00000374436_20,NM_181468	Missense	.	.	.	.	probably_damaging	deleterious	25
20	33867451	A	C	EIF6:ENST00000374436_20,NM_181468	Missense	.	.	.	.	benign	benign	23
20	33867452	C	A	EIF6:ENST00000374436_20,NM_181468	Synonymous	.	.	.	.	benign	benign	16
20	33867452	C	T	EIF6:ENST00000374436_20,NM_181468	Synonymous	.	.	.	.	benign	benign	16
20	33867452	C	G	EIF6:ENST00000374436_20,NM_181468	Synonymous	.	.	.	.	benign	benign	16
20	33867453	A	T	EIF6:ENST00000374436_20,NM_181468	Missense	.	.	.	.	probably_damaging	deleterious	29
20	33867453	A	G	EIF6:ENST00000374436_20,NM_181468	Missense	.	.	.	.	probably_damaging	deleterious	30
20	33867453	A	C	EIF6:ENST00000374436_20,NM_181468	Missense	.	.	.	.	probably_damaging	deleterious	30
20	33867454	G	A	EIF6:ENST00000374436_20,NM_181468	Synonymous	.	.	.	.	benign	benign	20
20	33867454	G	T	EIF6:ENST00000374436_20,NM_181468	Missense	.	.	.	.	benign	benign	23
20	33867454	G	C	EIF6:ENST00000374436_20,NM_181468	Missense	3.97677563031894e-06	1	.	.	benign	benign	23
20	33867455	C	A	EIF6:ENST00000374436_20,NM_181468	Missense	.	.	.	.	probably_damaging	deleterious	25
20	33867455	C	T	EIF6:ENST00000374436_20,NM_181468	Synonymous	.	.	.	.	benign	benign	17
20	33867455	C	G	EIF6:ENST00000374436_20,NM_181468	Missense	.	.	.	.	probably_damaging	deleterious	25
20	33867456	T	A	EIF6:ENST00000374436_20,NM_181468	Missense	.	.	.	.	probably_damaging	deleterious	31
20	33867456	T	G	EIF6:ENST00000374436_20,NM_181468	Missense	.	.	.	.	probably_damaging	deleterious	30
20	33867456	T	C	EIF6:ENST00000374436_20,NM_181468	Missense	.	.	.	.	probably_damaging	deleterious	32
20	33867457	C	A	EIF6:ENST00000374436_20,NM_181468	Stop-gained	7.95361452011867e-06	2	.	.	probably_damaging	deleterious	42
20	33867457	C	T	EIF6:ENST00000374436_20,NM_181468	Missense	.	.	.	.	probably_damaging	deleterious	32
20	33867457	C	G	EIF6:ENST00000374436_20,NM_181468	Missense	.	.	.	.	probably_damaging	deleterious	29
20	33867458	T	A	EIF6:ENST00000374436_20,NM_181468	Synonymous	.	.	.	.	benign	benign	15
20	33867458	T	G	EIF6:ENST00000374436_20,NM_181468	Synonymous	.	.	.	.	benign	benign	15
20	33867458	T	C	EIF6:ENST00000374436_20,NM_181468	Synonymous	0.000325272238721539	92	.	.	benign	benign	15
20	33867459	G	A	EIF6:ENST00000374436_20,NM_181468	Missense	.	.	.	.	possibly_damaging	benign	24
20	33867459	G	T	EIF6:ENST00000374436_20,NM_181468	Missense	.	.	.	.	probably_damaging	deleterious	28
20	33867459	G	C	EIF6:ENST00000374436_20,NM_181468	Missense	.	.	.	.	probably_damaging	deleterious	25
20	33867460	T	A	EIF6:ENST00000374436_20,NM_181468	Missense	.	.	.	.	possibly_damaging	deleterious	23
20	33867460	T	G	EIF6:ENST00000374436_20,NM_181468	Missense	.	.	.	.	probably_damaging	deleterious	25
20	33867460	T	C	EIF6:ENST00000374436_20,NM_181468	Missense	.	.	.	.	benign	deleterious	23
20	33867461	G	A	EIF6:ENST00000374436_20,NM_181468	Synonymous	3.97702868233086e-06	1	.	.	benign	benign	19
20	33867461	G	T	EIF6:ENST00000374436_20,NM_181468	Missense	.	.	.	.	probably_damaging	deleterious	23
20	33867461	G	C	EIF6:ENST00000374436_20,NM_181468	Missense	.	.	.	.	probably_damaging	deleterious	23
20	33867462	C	A	EIF6:ENST00000374436_20,NM_181468	Missense	.	.	.	.	possibly_damaging	deleterious	26
20	33867462	C	T	EIF6:ENST00000374436_20,NM_181468	Missense	.	.	.	.	probably_damaging	deleterious	24
20	33867462	C	G	EIF6:ENST00000374436_20,NM_181468	Missense	.	.	.	.	benign	deleterious	25
20	33867463	T	A	EIF6:ENST00000374436_20,NM_181468	Missense	.	.	.	.	probably_damaging	deleterious	28
20	33867463	T	G	EIF6:ENST00000374436_20,NM_181468	Missense	.	.	.	.	probably_damaging	deleterious	24
20	33867463	T	C	EIF6:ENST00000374436_20,NM_181468	Missense	.	.	.	.	possibly_damaging	deleterious	24
20	33867464	G	A	EIF6:ENST00000374436_20,NM_181468	Synonymous	7.95380430459889e-06	2	.	.	benign	benign	18
20	33867464	G	T	EIF6:ENST00000374436_20,NM_181468	Synonymous	.	.	.	.	benign	benign	17
20	33867464	G	C	EIF6:ENST00000374436_20,NM_181468	Synonymous	.	.	.	.	benign	benign	16
20	33867465	G	A	EIF6:ENST00000374436_20,NM_181468	Missense	.	.	.	.	probably_damaging	deleterious	29
20	33867465	G	T	EIF6:ENST00000374436_20,NM_181468	Missense	.	.	.	.	probably_damaging	deleterious	25
20	33867465	G	C	EIF6:ENST00000374436_20,NM_181468	Missense	3.97699704906819e-06	1	.	.	possibly_damaging	deleterious	23
20	33867466	T	A	EIF6:ENST00000374436_20,NM_181468	Missense	.	.	.	.	possibly_damaging	deleterious	23
20	33867466	T	G	EIF6:ENST00000374436_20,NM_181468	Missense	.	.	.	.	probably_damaging	deleterious	28
20	33867466	T	C	EIF6:ENST00000374436_20,NM_181468	Missense	.	.	.	.	probably_damaging	deleterious	27
20	33867467	T	A	EIF6:ENST00000374436_20,NM_181468	Synonymous	.	.	.	.	benign	benign	16
20	33867467	T	G	EIF6:ENST00000374436_20,NM_181468	Synonymous	.	.	.	.	benign	benign	16
20	33867467	T	C	EIF6:ENST00000374436_20,NM_181468	Synonymous	.	.	.	.	benign	benign	16
20	33867468	G	A	EIF6:ENST00000374436_20,NM_181468	Missense	.	.	.	.	probably_damaging	deleterious	29
20	33867468	G	T	EIF6:ENST00000374436_20,NM_181468	Missense	.	.	.	.	probably_damaging	deleterious	30
20	33867468	G	C	EIF6:ENST00000374436_20,NM_181468	Missense	3.97699704906819e-06	1	.	.	probably_damaging	deleterious	31
20	33867469	T	A	EIF6:ENST00000374436_20,NM_181468	Missense	.	.	.	.	possibly_damaging	deleterious	25
20	33867469	T	G	EIF6:ENST00000374436_20,NM_181468	Missense	.	.	.	.	probably_damaging	deleterious	29
20	33867469	T	C	EIF6:ENST00000374436_20,NM_181468	Missense	.	.	.	.	possibly_damaging	deleterious	25
20	33867470	G	A	EIF6:ENST00000374436_20,NM_181468	Synonymous	.	.	.	.	benign	benign	17
20	33867470	G	T	EIF6:ENST00000374436_20,NM_181468	Missense	.	.	.	.	benign	benign	20
20	33867470	G	C	EIF6:ENST00000374436_20,NM_181468	Missense	.	.	.	.	benign	benign	20
20	33867471	T	A	EIF6:ENST00000374436_20,NM_181468	Missense	.	.	.	.	probably_damaging	deleterious	26
20	33867471	T	G	EIF6:ENST00000374436_20,NM_181468	Missense	.	.	.	.	probably_damaging	deleterious	25
20	33867471	T	C	EIF6:ENST00000374436_20,NM_181468	Missense	.	.	.	.	probably_damaging	deleterious	26
20	33867472	C	A	EIF6:ENST00000374436_20,NM_181468	Missense	.	.	.	.	probably_damaging	deleterious	32
20	33867472	C	T	EIF6:ENST00000374436_20,NM_181468	Missense	.	.	.	.	probably_damaging	deleterious	26
20	33867472	C	G	EIF6:ENST00000374436_20,NM_181468	Missense	.	.	.	.	probably_damaging	deleterious	26
20	33867473	C	A	EIF6:ENST00000374436_20,NM_181468	Synonymous	.	.	.	.	benign	benign	21
20	33867473	C	T	EIF6:ENST00000374436_20,NM_181468	Synonymous	.	.	.	.	benign	benign	23
20	33867473	C	G	EIF6:ENST00000374436_20,NM_181468	Synonymous	.	.	.	.	benign	benign	20
20	33867474	A	T	EIF6:ENST00000374436_20,NM_181468	Missense	.	.	.	.	benign	benign	25
20	33867474	A	G	EIF6:ENST00000374436_20,NM_181468	Missense	.	.	.	.	possibly_damaging	deleterious	24
20	33867474	A	C	EIF6:ENST00000374436_20,NM_181468	Missense	.	.	.	.	possibly_damaging	benign	24
20	33867475	G	A	EIF6:ENST00000374436_20,NM_181468	Synonymous	.	.	.	.	benign	benign	18
20	33867475	G	T	EIF6:ENST00000374436_20,NM_181468	Missense	.	.	.	.	benign	benign	21
20	33867475	G	C	EIF6:ENST00000374436_20,NM_181468	Missense	.	.	.	.	benign	benign	21
20	33867476	G	A	EIF6:ENST00000374436_20,NM_181468	Synonymous	.	.	.	.	benign	benign	17
20	33867476	G	T	EIF6:ENST00000374436_20,NM_181468	Synonymous	.	.	.	.	benign	benign	16
20	33867476	G	C	EIF6:ENST00000374436_20,NM_181468	Synonymous	.	.	.	.	benign	benign	17
20	33867477	C	A	EIF6:ENST00000374436_20,NM_181468	Missense	.	.	.	.	probably_damaging	deleterious	32
20	33867477	C	T	EIF6:ENST00000374436_20,NM_181468	Missense	.	.	.	.	probably_damaging	deleterious	30
20	33867477	C	G	EIF6:ENST00000374436_20,NM_181468	Missense	.	.	.	.	probably_damaging	deleterious	30
20	33867478	C	A	EIF6:ENST00000374436_20,NM_181468	Missense	.	.	.	.	probably_damaging	deleterious	32
20	33867478	C	T	EIF6:ENST00000374436_20,NM_181468	Missense	.	.	.	.	probably_damaging	deleterious	32
20	33867478	C	G	EIF6:ENST00000374436_20,NM_181468	Missense	.	.	.	.	probably_damaging	deleterious	31
20	33867479	A	T	EIF6:ENST00000374436_20,NM_181468	Stop-gained	.	.	.	.	probably_damaging	deleterious	37
20	33867479	A	G	EIF6:ENST00000374436_20,NM_181468	Synonymous	7.95412063219351e-06	2	.	.	benign	benign	17
20	33867479	A	C	EIF6:ENST00000374436_20,NM_181468	Missense	.	.	.	.	probably_damaging	deleterious	26
20	33867480	C	A	EIF6:ENST00000374436_20,NM_181468	Missense	.	.	.	.	possibly_damaging	deleterious	27
20	33867480	C	T	EIF6:ENST00000374436_20,NM_181468	Missense	.	.	.	.	possibly_damaging	deleterious	29
20	33867480	C	G	EIF6:ENST00000374436_20,NM_181468	Missense	.	.	.	.	benign	deleterious	25
20	33867481	A	T	EIF6:ENST00000374436_20,NM_181468	Missense	.	.	.	.	benign	deleterious	25
20	33867481	A	G	EIF6:ENST00000374436_20,NM_181468	Missense	.	.	.	.	possibly_damaging	deleterious	26
20	33867481	A	C	EIF6:ENST00000374436_20,NM_181468	Missense	.	.	.	.	benign	deleterious	25
20	33867482	G	A	EIF6:ENST00000374436_20,NM_181468	Synonymous	.	.	.	.	benign	benign	18
20	33867482	G	T	EIF6:ENST00000374436_20,NM_181468	Missense	.	.	.	.	possibly_damaging	deleterious	24
20	33867482	G	C	EIF6:ENST00000374436_20,NM_181468	Missense	.	.	.	.	possibly_damaging	deleterious	24
20	33867483	A	T	EIF6:ENST00000374436_20,NM_181468	Missense	.	.	.	.	probably_damaging	deleterious	28
20	33867483	A	G	EIF6:ENST00000374436_20,NM_181468	Missense	.	.	.	.	probably_damaging	deleterious	31
20	33867483	A	C	EIF6:ENST00000374436_20,NM_181468	Missense	.	.	.	.	probably_damaging	deleterious	31
20	33867484	A	T	EIF6:ENST00000374436_20,NM_181468	Missense	.	.	.	.	possibly_damaging	deleterious	25
20	33867484	A	G	EIF6:ENST00000374436_20,NM_181468	Missense	.	.	.	.	possibly_damaging	deleterious	26
20	33867484	A	C	EIF6:ENST00000374436_20,NM_181468	Missense	.	.	.	.	benign	benign	24
20	33867485	G	A	EIF6:ENST00000374436_20,NM_181468	Synonymous	.	.	.	.	benign	benign	18
20	33867485	G	T	EIF6:ENST00000374436_20,NM_181468	Synonymous	.	.	.	.	benign	benign	17
20	33867485	G	C	EIF6:ENST00000374436_20,NM_181468	Synonymous	.	.	.	.	benign	benign	17
20	33867486	G	A	EIF6:ENST00000374436_20,NM_181468	Missense	.	.	.	.	probably_damaging	deleterious	30
20	33867486	G	T	EIF6:ENST00000374436_20,NM_181468	Missense	.	.	.	.	probably_damaging	deleterious	30
20	33867486	G	C	EIF6:ENST00000374436_20,NM_181468	Missense	.	.	.	.	possibly_damaging	benign	24
20	33867487	C	A	EIF6:ENST00000374436_20,NM_181468	Missense	.	.	.	.	possibly_damaging	benign	24
20	33867487	C	T	EIF6:ENST00000374436_20,NM_181468	Missense	.	.	.	.	probably_damaging	deleterious	29
20	33867487	C	G	EIF6:ENST00000374436_20,NM_181468	Missense	.	.	.	.	probably_damaging	deleterious	31
20	33867488	A	T	EIF6:ENST00000374436_20,NM_181468	Stop-gained	.	.	.	.	probably_damaging	deleterious	37
20	33867488	A	G	EIF6:ENST00000374436_20,NM_181468	Synonymous	.	.	.	.	benign	benign	17
20	33867488	A	C	EIF6:ENST00000374436_20,NM_181468	Missense	.	.	.	.	possibly_damaging	deleterious	27
20	33867489	C	A	EIF6:ENST00000374436_20,NM_181468	Missense	.	.	.	.	benign	deleterious	24
20	33867489	C	T	EIF6:ENST00000374436_20,NM_181468	Missense	.	.	.	.	possibly_damaging	deleterious	25
20	33867489	C	G	EIF6:ENST00000374436_20,NM_181468	Missense	.	.	.	.	benign	benign	23
20	33867490	A	T	EIF6:ENST00000374436_20,NM_181468	Missense	.	.	.	.	benign	benign	23
20	33867490	A	G	EIF6:ENST00000374436_20,NM_181468	Missense	.	.	.	.	benign	deleterious	24
20	33867490	A	C	EIF6:ENST00000374436_20,NM_181468	Missense	.	.	.	.	benign	deleterious	25
20	33867491	C	A	EIF6:ENST00000374436_20,NM_181468	Missense	.	.	.	.	probably_damaging	deleterious	32
20	33867491	C	T	EIF6:ENST00000374436_20,NM_181468	Stop-gained	.	.	.	.	probably_damaging	deleterious	42
20	33867491	C	G	EIF6:ENST00000374436_20,NM_181468	Missense	.	.	.	.	probably_damaging	deleterious	32
20	33867492	C	A	EIF6:ENST00000374436_20,NM_181468	Missense	.	.	.	.	probably_damaging	deleterious	32
20	33867492	C	T	EIF6:ENST00000374436_20,NM_181468	Stop-gained	.	.	.	.	probably_damaging	deleterious	43
20	33867492	C	G	EIF6:ENST00000374436_20,NM_181468	Missense	.	.	.	.	probably_damaging	deleterious	31
20	33867493	A	T	EIF6:ENST00000374436_20,NM_181468	Missense	.	.	.	.	probably_damaging	deleterious	26
20	33867493	A	G	EIF6:ENST00000374436_20,NM_181468	Missense	.	.	.	.	probably_damaging	deleterious	26
20	33867493	A	C	EIF6:ENST00000374436_20,NM_181468	Missense	.	.	.	.	probably_damaging	deleterious	32
20	33867494	G	A	EIF6:ENST00000374436_20,NM_181468	Synonymous	.	.	.	.	benign	benign	18
20	33867494	G	T	EIF6:ENST00000374436_20,NM_181468	Missense	.	.	.	.	probably_damaging	deleterious	25
20	33867494	G	C	EIF6:ENST00000374436_20,NM_181468	Missense	.	.	.	.	probably_damaging	deleterious	25
20	33867495	T	A	EIF6:ENST00000374436_20,NM_181468	Missense	.	.	.	.	probably_damaging	deleterious	30
20	33867495	T	G	EIF6:ENST00000374436_20,NM_181468	Missense	.	.	.	.	probably_damaging	deleterious	30
20	33867495	T	C	EIF6:ENST00000374436_20,NM_181468	Missense	.	.	.	.	probably_damaging	deleterious	26
20	33867496	C	A	EIF6:ENST00000374436_20,NM_181468	Missense	.	.	.	.	probably_damaging	deleterious	31
20	33867496	C	T	EIF6:ENST00000374436_20,NM_181468	Missense	.	.	.	.	probably_damaging	deleterious	31
20	33867496	C	G	EIF6:ENST00000374436_20,NM_181468	Missense	.	.	.	.	probably_damaging	deleterious	30
20	33867497	A	T	EIF6:ENST00000374436_20,NM_181468	Missense	.	.	.	.	probably_damaging	deleterious	24
20	33867497	A	G	EIF6:ENST00000374436_20,NM_181468	Synonymous	.	.	.	.	benign	benign	16
20	33867497	A	C	EIF6:ENST00000374436_20,NM_181468	Missense	.	.	.	.	probably_damaging	deleterious	24
20	33867498	T	A	EIF6:ENST00000374436_20,NM_181468	Missense	.	.	.	.	probably_damaging	deleterious	30
20	33867498	T	G	EIF6:ENST00000374436_20,NM_181468	Missense	.	.	.	.	probably_damaging	deleterious	28
20	33867498	T	C	EIF6:ENST00000374436_20,NM_181468	Missense	.	.	.	.	probably_damaging	deleterious	27
20	33867499	T	A	EIF6:ENST00000374436_20,NM_181468	Missense	.	.	.	.	probably_damaging	deleterious	30
20	33867499	T	G	EIF6:ENST00000374436_20,NM_181468	Missense	.	.	.	.	probably_damaging	deleterious	28
20	33867499	T	C	EIF6:ENST00000374436_20,NM_181468	Missense	.	.	.	.	probably_damaging	deleterious	29
20	33867500	C	A	EIF6:ENST00000374436_20,NM_181468	Synonymous	.	.	.	.	benign	benign	17
20	33867500	C	T	EIF6:ENST00000374436_20,NM_181468	Synonymous	.	.	.	.	benign	benign	17
20	33867500	C	G	EIF6:ENST00000374436_20,NM_181468	Synonymous	.	.	.	.	benign	benign	16
20	33867501	A	T	EIF6:ENST00000374436_20,NM_181468	Missense	.	.	.	.	probably_damaging	deleterious	30
20	33867501	A	G	EIF6:ENST00000374436_20,NM_181468	Missense	.	.	.	.	benign	benign	24
20	33867501	A	C	EIF6:ENST00000374436_20,NM_181468	Missense	.	.	.	.	probably_damaging	deleterious	31
20	33867502	C	A	EIF6:ENST00000374436_20,NM_181468	Missense	.	.	.	.	possibly_damaging	deleterious	28
20	33867502	C	T	EIF6:ENST00000374436_20,NM_181468	Missense	.	.	.	.	probably_damaging	deleterious	30
20	33867502	C	G	EIF6:ENST00000374436_20,NM_181468	Missense	1.5911531882732e-05	4	.	.	possibly_damaging	deleterious	28
20	33867503	C	A	EIF6:ENST00000374436_20,NM_181468	Synonymous	.	.	.	.	benign	benign	16
20	33867503	C	T	EIF6:ENST00000374436_20,NM_181468	Synonymous	.	.	.	.	benign	benign	17
20	33867503	C	G	EIF6:ENST00000374436_20,NM_181468	Synonymous	.	.	.	.	benign	benign	16
20	33867504	A	T	EIF6:ENST00000374436_20,NM_181468	Missense	.	.	.	.	probably_damaging	deleterious	30
20	33867504	A	G	EIF6:ENST00000374436_20,NM_181468	Missense	.	.	.	.	benign	deleterious	25
20	33867504	A	C	EIF6:ENST00000374436_20,NM_181468	Missense	.	.	.	.	probably_damaging	deleterious	31
20	33867505	C	A	EIF6:ENST00000374436_20,NM_181468	Missense	2.47549262303198e-05	7	.	.	benign	benign	24
20	33867505	C	T	EIF6:ENST00000374436_20,NM_181468	Missense	.	.	.	.	probably_damaging	deleterious	29
20	33867505	C	G	EIF6:ENST00000374436_20,NM_181468	Missense	1.06092540987085e-05	3	.	.	benign	benign	24
20	33867506	C	A	EIF6:ENST00000374436_20,NM_181468	Missense	.	.	.	.	benign	benign	23
20	33867506	C	T	EIF6:ENST00000374436_20,NM_181468	Missense	.	.	.	.	benign	benign	24
20	33867506	C	G	EIF6:ENST00000374436_20,NM_181468	Missense	.	.	.	.	benign	benign	23
20	33867507	A	T	EIF6:ENST00000374436_20,NM_181468	Missense	.	.	.	.	probably_damaging	deleterious	29
20	33867507	A	G	EIF6:ENST00000374436_20,NM_181468	Missense	7.95595582853324e-06	2	.	.	probably_damaging	deleterious	27
20	33867507	A	C	EIF6:ENST00000374436_20,NM_181468	Missense	.	.	.	.	probably_damaging	deleterious	31
20	33867508	T	A	EIF6:ENST00000374436_20,NM_181468	Missense	.	.	.	.	benign	benign	20
20	33867508	T	G	EIF6:ENST00000374436_20,NM_181468	Missense	.	.	.	.	benign	benign	19
20	33867508	T	C	EIF6:ENST00000374436_20,NM_181468	Missense	.	.	.	.	benign	benign	23
20	33867509	C	A	EIF6:ENST00000374436_20,NM_181468	Synonymous	.	.	.	.	benign	benign	16
20	33867509	C	T	EIF6:ENST00000374436_20,NM_181468	Synonymous	.	.	.	.	benign	benign	16
20	33867509	C	G	EIF6:ENST00000374436_20,NM_181468	Synonymous	3.97813616364461e-06	1	.	.	benign	benign	15
20	33867510	C	A	EIF6:ENST00000374436_20,NM_181468	Missense	.	.	.	.	probably_damaging	deleterious	29
20	33867510	C	T	EIF6:ENST00000374436_20,NM_181468	Missense	1.19344084909338e-05	3	.	.	probably_damaging	deleterious	29
20	33867510	C	G	EIF6:ENST00000374436_20,NM_181468	Missense	.	.	.	.	probably_damaging	deleterious	27
20	33867511	C	A	EIF6:ENST00000374436_20,NM_181468	Missense	.	.	.	.	probably_damaging	deleterious	32
20	33867511	C	T	EIF6:ENST00000374436_20,NM_181468	Missense	.	.	.	.	probably_damaging	deleterious	31
20	33867511	C	G	EIF6:ENST00000374436_20,NM_181468	Missense	.	.	.	.	probably_damaging	deleterious	30
20	33867512	A	T	EIF6:ENST00000374436_20,NM_181468	Synonymous	.	.	.	.	benign	benign	12
20	33867512	A	G	EIF6:ENST00000374436_20,NM_181468	Synonymous	.	.	.	.	benign	benign	11
20	33867512	A	C	EIF6:ENST00000374436_20,NM_181468	Synonymous	.	.	.	.	benign	benign	12
20	33867513	G	A	EIF6:ENST00000374436_20,NM_181468	Missense	.	.	.	.	probably_damaging	deleterious	26
20	33867513	G	T	EIF6:ENST00000374436_20,NM_181468	Missense	.	.	.	.	probably_damaging	deleterious	26
20	33867513	G	C	EIF6:ENST00000374436_20,NM_181468	Missense	.	.	.	.	benign	benign	23
20	33867514	C	A	EIF6:ENST00000374436_20,NM_181468	Missense	.	.	.	.	benign	benign	23
20	33867514	C	T	EIF6:ENST00000374436_20,NM_181468	Missense	.	.	.	.	possibly_damaging	deleterious	27
20	33867514	C	G	EIF6:ENST00000374436_20,NM_181468	Missense	.	.	.	.	probably_damaging	deleterious	25
20	33867515	A	T	EIF6:ENST00000374436_20,NM_181468	Synonymous	.	.	.	.	benign	benign	7
20	33867515	A	G	EIF6:ENST00000374436_20,NM_181468	Synonymous	.	.	.	.	benign	benign	7
20	33867515	A	C	EIF6:ENST00000374436_20,NM_181468	Synonymous	.	.	.	.	benign	benign	8
20	33867516	G	A	EIF6:ENST00000374436_20,NM_181468	Missense	.	.	.	.	probably_damaging	deleterious	28
20	33867516	G	T	EIF6:ENST00000374436_20,NM_181468	Missense	.	.	.	.	possibly_damaging	deleterious	28
20	33867516	G	C	EIF6:ENST00000374436_20,NM_181468	Missense	.	.	.	.	benign	benign	21
20	33867517	C	A	EIF6:ENST00000374436_20,NM_181468	Missense	.	.	.	.	benign	benign	23
20	33867517	C	T	EIF6:ENST00000374436_20,NM_181468	Missense	.	.	.	.	possibly_damaging	deleterious	28
20	33867517	C	G	EIF6:ENST00000374436_20,NM_181468	Missense	.	.	.	.	probably_damaging	deleterious	29
20	33867518	A	T	EIF6:ENST00000374436_20,NM_181468	Synonymous	3.97829442561385e-06	1	.	.	benign	benign	15
20	33867518	A	G	EIF6:ENST00000374436_20,NM_181468	Synonymous	.	.	.	.	benign	benign	14
20	33867518	A	C	EIF6:ENST00000374436_20,NM_181468	Missense	.	.	.	.	probably_damaging	deleterious	21
20	33867519	A	T	EIF6:ENST00000374436_20,NM_181468	Missense	.	.	.	.	probably_damaging	deleterious	30
20	33867519	A	G	EIF6:ENST00000374436_20,NM_181468	Missense	.	.	.	.	probably_damaging	deleterious	27
20	33867519	A	C	EIF6:ENST00000374436_20,NM_181468	Missense	.	.	.	.	probably_damaging	deleterious	31
20	33867520	T	A	EIF6:ENST00000374436_20,NM_181468	Missense	.	.	.	.	probably_damaging	deleterious	25
20	33867520	T	G	EIF6:ENST00000374436_20,NM_181468	Missense	.	.	.	.	benign	benign	21
20	33867520	T	C	EIF6:ENST00000374436_20,NM_181468	Missense	.	.	.	.	benign	benign	18
20	33867521	C	A	EIF6:ENST00000374436_20,NM_181468	Synonymous	.	.	.	.	benign	benign	17
20	33867521	C	T	EIF6:ENST00000374436_20,NM_181468	Synonymous	.	.	.	.	benign	benign	18
20	33867521	C	G	EIF6:ENST00000374436_20,NM_181468	Synonymous	.	.	.	.	benign	benign	17
20	33867522	A	T	EIF6:ENST00000374436_20,NM_181468	Missense	.	.	.	.	probably_damaging	deleterious	30
20	33867522	A	G	EIF6:ENST00000374436_20,NM_181468	Missense	7.95886856724448e-06	2	.	.	benign	benign	23
20	33867522	A	C	EIF6:ENST00000374436_20,NM_181468	Missense	.	.	.	.	probably_damaging	deleterious	26
20	33867523	C	A	EIF6:ENST00000374436_20,NM_181468	Missense	.	.	.	.	benign	benign	23
20	33867523	C	T	EIF6:ENST00000374436_20,NM_181468	Missense	.	.	.	.	probably_damaging	deleterious	29
20	33867523	C	G	EIF6:ENST00000374436_20,NM_181468	Missense	.	.	.	.	benign	benign	23
20	33867524	C	A	EIF6:ENST00000374436_20,NM_181468	Missense	.	.	.	.	benign	benign	16
20	33867524	C	T	EIF6:ENST00000374436_20,NM_181468	Synonymous	.	.	.	.	benign	benign	16
20	33867524	C	G	EIF6:ENST00000374436_20,NM_181468	Missense	.	.	.	.	benign	benign	16
20	33867525	T	A	EIF6:ENST00000374436_20,NM_181468	Missense	3.97880094854615e-06	1	.	.	possibly_damaging	deleterious	24
20	33867525	T	G	EIF6:ENST00000374436_20,NM_181468	Missense	.	.	.	.	benign	benign	24
20	33867525	T	C	EIF6:ENST00000374436_20,NM_181468	Missense	.	.	.	.	benign	deleterious	25
20	33867526	C	A	EIF6:ENST00000374436_20,NM_181468	Stop-gained	.	.	.	.	probably_damaging	deleterious	42
20	33867526	C	T	EIF6:ENST00000374436_20,NM_181468	Missense	.	.	.	.	benign	deleterious	24
20	33867526	C	G	EIF6:ENST00000374436_20,NM_181468	Missense	.	.	.	.	benign	benign	24
20	33867527	A	T	EIF6:ENST00000374436_20,NM_181468	Missense	.	.	.	.	probably_damaging	deleterious	25
20	33867527	A	G	EIF6:ENST00000374436_20,NM_181468	Synonymous	.	.	.	.	benign	benign	16
20	33867527	A	C	EIF6:ENST00000374436_20,NM_181468	Missense	.	.	.	.	probably_damaging	deleterious	25
20	33867528	C	A	EIF6:ENST00000374436_20,NM_181468	Missense	.	.	.	.	probably_damaging	deleterious	30
20	33867528	C	T	EIF6:ENST00000374436_20,NM_181468	Missense	4.24508277911419e-05	12	.	.	probably_damaging	deleterious	24
20	33867528	C	G	EIF6:ENST00000374436_20,NM_181468	Missense	.	.	.	.	probably_damaging	deleterious	28
20	33867529	T	A	EIF6:ENST00000374436_20,NM_181468	Missense	.	.	.	.	probably_damaging	deleterious	29
20	33867529	T	G	EIF6:ENST00000374436_20,NM_181468	Missense	3.97899092790068e-06	1	.	.	probably_damaging	deleterious	29
20	33867529	T	C	EIF6:ENST00000374436_20,NM_181468	Missense	1.98949546395034e-05	5	.	.	probably_damaging	deleterious	28
20	33867530	G	A	EIF6:ENST00000374436_20,NM_181468	Synonymous	.	.	.	.	benign	benign	19
20	33867530	G	T	EIF6:ENST00000374436_20,NM_181468	Synonymous	.	.	.	.	benign	benign	17
20	33867530	G	C	EIF6:ENST00000374436_20,NM_181468	Synonymous	.	.	.	.	benign	benign	17
20	33867531	C	A	EIF6:ENST00000374436_20,NM_181468	Missense	.	.	.	.	probably_damaging	deleterious	31
20	33867531	C	T	EIF6:ENST00000374436_20,NM_181468	Missense	.	.	.	.	probably_damaging	deleterious	31
20	33867531	C	G	EIF6:ENST00000374436_20,NM_181468	Missense	.	.	.	.	probably_damaging	deleterious	29
20	33867532	C	A	EIF6:ENST00000374436_20,NM_181468	Missense	.	.	.	.	probably_damaging	deleterious	32
20	33867532	C	T	EIF6:ENST00000374436_20,NM_181468	Missense	.	.	.	.	probably_damaging	deleterious	32
20	33867532	C	G	EIF6:ENST00000374436_20,NM_181468	Missense	.	.	.	.	probably_damaging	deleterious	32
20	33867533	T	A	EIF6:ENST00000374436_20,NM_181468	Synonymous	.	.	.	.	benign	benign	17
20	33867533	T	G	EIF6:ENST00000374436_20,NM_181468	Synonymous	.	.	.	.	benign	benign	17
20	33867533	T	C	EIF6:ENST00000374436_20,NM_181468	Synonymous	.	.	.	.	benign	benign	18
20	33867534	C	A	EIF6:ENST00000374436_20,NM_181468	Missense	.	.	.	.	possibly_damaging	deleterious	28
20	33867534	C	T	EIF6:ENST00000374436_20,NM_181468	Missense	6.3722678901421e-05	2	.	.	probably_damaging	deleterious	28
20	33867534	C	G	EIF6:ENST00000374436_20,NM_181468	Missense	.	.	.	.	probably_damaging	deleterious	32
20	33867535	G	A	EIF6:ENST00000374436_20,NM_181468	Stop-gained	.	.	.	.	probably_damaging	deleterious	41
20	33867535	G	T	EIF6:ENST00000374436_20,NM_181468	Synonymous	.	.	.	.	benign	benign	19
20	33867535	G	C	EIF6:ENST00000374436_20,NM_181468	Missense	.	.	.	.	probably_damaging	deleterious	25
20	33867536	G	A	EIF6:ENST00000374436_20,NM_181468	Synonymous	.	.	.	.	benign	benign	18
20	33867536	G	T	EIF6:ENST00000374436_20,NM_181468	Missense	.	.	.	.	probably_damaging	deleterious	26
20	33867536	G	C	EIF6:ENST00000374436_20,NM_181468	Missense	.	.	.	.	probably_damaging	deleterious	26
20	33867537	T	A	EIF6:ENST00000374436_20,NM_181468	Missense	.	.	.	.	probably_damaging	deleterious	30
20	33867537	T	G	EIF6:ENST00000374436_20,NM_181468	Missense	.	.	.	.	probably_damaging	deleterious	29
20	33867537	T	C	EIF6:ENST00000374436_20,NM_181468	Missense	.	.	.	.	probably_damaging	deleterious	27
20	33867538	T	A	EIF6:ENST00000374436_20,NM_181468	Missense	.	.	.	.	probably_damaging	deleterious	30
20	33867538	T	G	EIF6:ENST00000374436_20,NM_181468	Missense	.	.	.	.	probably_damaging	deleterious	28
20	33867538	T	C	EIF6:ENST00000374436_20,NM_181468	Missense	.	.	.	.	probably_damaging	deleterious	28
20	33867539	C	A	EIF6:ENST00000374436_20,NM_181468	Synonymous	.	.	.	.	benign	benign	18
20	33867539	C	T	EIF6:ENST00000374436_20,NM_181468	Synonymous	3.98066986712524e-06	1	.	.	benign	benign	18
20	33867539	C	G	EIF6:ENST00000374436_20,NM_181468	Synonymous	.	.	.	.	benign	benign	17
20	33867540	A	T	EIF6:ENST00000374436_20,NM_181468	Missense	.	.	.	.	probably_damaging	deleterious	30
20	33867540	A	G	EIF6:ENST00000374436_20,NM_181468	Missense	.	.	.	.	probably_damaging	deleterious	29
20	33867540	A	C	EIF6:ENST00000374436_20,NM_181468	Missense	.	.	.	.	possibly_damaging	deleterious	29
20	33867541	C	A	EIF6:ENST00000374436_20,NM_181468	Missense	.	.	.	.	possibly_damaging	deleterious	28
20	33867541	C	T	EIF6:ENST00000374436_20,NM_181468	Missense	3.98184279684638e-06	1	.	.	probably_damaging	deleterious	29
20	33867541	C	G	EIF6:ENST00000374436_20,NM_181468	Missense	.	.	.	.	possibly_damaging	deleterious	27
20	33867542	A	T	EIF6:ENST00000374436_20,NM_181468	Synonymous	.	.	.	.	benign	benign	17
20	33867542	A	G	EIF6:ENST00000374436_20,NM_181468	Synonymous	3.98136720149699e-06	1	.	.	benign	benign	17
20	33867542	A	C	EIF6:ENST00000374436_20,NM_181468	Synonymous	.	.	.	.	benign	benign	17
20	33867543	G	A	EIF6:ENST00000374436_20,NM_181468	Missense	.	.	.	.	probably_damaging	deleterious	29
20	33867543	G	T	EIF6:ENST00000374436_20,NM_181468	Missense	.	.	.	.	probably_damaging	deleterious	28
20	33867543	G	C	EIF6:ENST00000374436_20,NM_181468	Missense	.	.	.	.	possibly_damaging	benign	23
20	33867544	T	A	EIF6:ENST00000374436_20,NM_181468	Missense	.	.	.	.	possibly_damaging	benign	24
20	33867544	T	G	EIF6:ENST00000374436_20,NM_181468	Missense	.	.	.	.	probably_damaging	deleterious	28
20	33867544	T	C	EIF6:ENST00000374436_20,NM_181468	Missense	.	.	.	.	probably_damaging	deleterious	34
20	33867545	C	A	EIF6:ENST00000374436_20,NM_181468	Synonymous	3.9824453807616e-06	1	.	.	benign	benign	19
20	33867545	C	T	EIF6:ENST00000374436_20,NM_181468	Synonymous	.	.	.	.	benign	benign	16
20	33867545	C	G	EIF6:ENST00000374436_20,NM_181468	Synonymous	3.9824453807616e-06	1	.	.	benign	benign	16
20	33867546	C	A	EIF6:ENST00000374436_20,NM_181468	Missense	.	.	.	.	probably_damaging	deleterious	29
20	33867546	C	T	EIF6:ENST00000374436_20,NM_181468	Missense	3.98292123374968e-06	1	.	.	probably_damaging	deleterious	30
20	33867546	C	G	EIF6:ENST00000374436_20,NM_181468	Missense	1.41617985484156e-05	4	.	.	probably_damaging	deleterious	27
20	33867547	C	A	EIF6:ENST00000374436_20,NM_181468	Missense	.	.	.	.	probably_damaging	deleterious	32
20	33867547	C	T	EIF6:ENST00000374436_20,NM_181468	Missense	.	.	.	.	probably_damaging	deleterious	30
20	33867547	C	G	EIF6:ENST00000374436_20,NM_181468	Missense	.	.	.	.	probably_damaging	deleterious	30
20	33867548	C	A	EIF6:ENST00000374436_20,NM_181468	Splice Region,Synonymous	.	.	.	.	benign	benign	11
20	33867548	C	T	EIF6:ENST00000374436_20,NM_181468	Splice Region,Synonymous	4.95722621947765e-05	14	.	.	benign	benign	15
20	33867548	C	G	EIF6:ENST00000374436_20,NM_181468	Splice Region,Synonymous	.	.	.	.	benign	benign	11
20	33867549	G	A	EIF6:ENST00000374436_20,NM_181468	Splice Region,Missense	3.18737516113952e-05	9	.	.	possibly_damaging	deleterious	26
20	33867549	G	T	EIF6:ENST00000374436_20,NM_181468	Splice Region,Missense	.	.	.	.	probably_damaging	deleterious	34
20	33867549	G	C	EIF6:ENST00000374436_20,NM_181468	Splice Region,Missense	3.9843177254327e-06	1	.	.	possibly_damaging	deleterious	44
20	33867550	C	A	EIF6:ENST00000374436_20,NM_181468	Splice Region,Missense	.	.	.	.	possibly_damaging	benign	26
20	33867550	C	T	EIF6:ENST00000374436_20,NM_181468	Splice Region,Missense	3.98320680013065e-06	1	.	.	possibly_damaging	deleterious	27
20	33867550	C	G	EIF6:ENST00000374436_20,NM_181468	Splice Region,Missense	.	.	.	.	probably_damaging	deleterious	26
20	33867745	C	A	EIF6:ENST00000374436_20,NM_181468	Splice Region,Synonymous	.	.	.	.	benign	benign	24
20	33867745	C	T	EIF6:ENST00000374436_20,NM_181468	Splice Region,Synonymous	.	.	.	.	benign	benign	24
20	33867745	C	G	EIF6:ENST00000374436_20,NM_181468	Splice Region,Synonymous	.	.	.	.	benign	benign	23
20	33867746	A	T	EIF6:ENST00000374436_20,NM_181468	Splice Region,Missense	.	.	.	.	probably_damaging	deleterious	23
20	33867746	A	G	EIF6:ENST00000374436_20,NM_181468	Splice Region,Missense	.	.	.	.	benign	benign	23
20	33867746	A	C	EIF6:ENST00000374436_20,NM_181468	Splice Region,Missense	.	.	.	.	possibly_damaging	deleterious	26
20	33867747	C	A	EIF6:ENST00000374436_20,NM_181468	Splice Region,Missense	.	.	.	.	possibly_damaging	deleterious	27
20	33867747	C	T	EIF6:ENST00000374436_20,NM_181468	Splice Region,Missense	.	.	.	.	probably_damaging	deleterious	28
20	33867747	C	G	EIF6:ENST00000374436_20,NM_181468	Splice Region,Missense	.	.	.	.	possibly_damaging	deleterious	26
20	33867748	A	T	EIF6:ENST00000374436_20,NM_181468	Synonymous	.	.	.	.	benign	benign	17
20	33867748	A	G	EIF6:ENST00000374436_20,NM_181468	Synonymous	.	.	.	.	benign	benign	17
20	33867748	A	C	EIF6:ENST00000374436_20,NM_181468	Synonymous	.	.	.	.	benign	benign	17
20	33867749	A	T	EIF6:ENST00000374436_20,NM_181468	Missense	.	.	.	.	probably_damaging	deleterious	29
20	33867749	A	G	EIF6:ENST00000374436_20,NM_181468	Missense	.	.	.	.	probably_damaging	deleterious	30
20	33867749	A	C	EIF6:ENST00000374436_20,NM_181468	Missense	.	.	.	.	probably_damaging	deleterious	30
20	33867750	G	A	EIF6:ENST00000374436_20,NM_181468	Missense	.	.	.	.	probably_damaging	deleterious	25
20	33867750	G	T	EIF6:ENST00000374436_20,NM_181468	Missense	.	.	.	.	possibly_damaging	deleterious	25
20	33867750	G	C	EIF6:ENST00000374436_20,NM_181468	Missense	.	.	.	.	benign	benign	23
20	33867751	G	A	EIF6:ENST00000374436_20,NM_181468	Synonymous	.	.	.	.	benign	benign	16
20	33867751	G	T	EIF6:ENST00000374436_20,NM_181468	Synonymous	.	.	.	.	benign	benign	16
20	33867751	G	C	EIF6:ENST00000374436_20,NM_181468	Synonymous	7.96476388457464e-06	2	.	.	benign	benign	16
20	33867752	G	A	EIF6:ENST00000374436_20,NM_181468	Missense	.	.	.	.	probably_damaging	deleterious	31
20	33867752	G	T	EIF6:ENST00000374436_20,NM_181468	Missense	.	.	.	.	probably_damaging	deleterious	30
20	33867752	G	C	EIF6:ENST00000374436_20,NM_181468	Missense	.	.	.	.	probably_damaging	deleterious	29
20	33867753	G	A	EIF6:ENST00000374436_20,NM_181468	Missense	.	.	.	.	probably_damaging	deleterious	28
20	33867753	G	T	EIF6:ENST00000374436_20,NM_181468	Missense	.	.	.	.	probably_damaging	deleterious	28
20	33867753	G	C	EIF6:ENST00000374436_20,NM_181468	Missense	.	.	.	.	probably_damaging	deleterious	27
20	33867754	G	A	EIF6:ENST00000374436_20,NM_181468	Synonymous	.	.	.	.	benign	benign	15
20	33867754	G	T	EIF6:ENST00000374436_20,NM_181468	Synonymous	.	.	.	.	benign	benign	15
20	33867754	G	C	EIF6:ENST00000374436_20,NM_181468	Synonymous	0.00153962680861908	435	.	.	benign	benign	15
20	33867755	A	T	EIF6:ENST00000374436_20,NM_181468	Missense	.	.	.	.	probably_damaging	deleterious	30
20	33867755	A	G	EIF6:ENST00000374436_20,NM_181468	Missense	.	.	.	.	probably_damaging	deleterious	29
20	33867755	A	C	EIF6:ENST00000374436_20,NM_181468	Missense	.	.	.	.	probably_damaging	deleterious	29
20	33867756	C	A	EIF6:ENST00000374436_20,NM_181468	Missense	.	.	.	.	probably_damaging	deleterious	30
20	33867756	C	T	EIF6:ENST00000374436_20,NM_181468	Missense	.	.	.	.	possibly_damaging	benign	24
20	33867756	C	G	EIF6:ENST00000374436_20,NM_181468	Missense	.	.	.	.	possibly_damaging	deleterious	24
20	33867757	T	A	EIF6:ENST00000374436_20,NM_181468	Missense	.	.	.	.	probably_damaging	deleterious	23
20	33867757	T	G	EIF6:ENST00000374436_20,NM_181468	Missense	.	.	.	.	probably_damaging	deleterious	23
20	33867757	T	C	EIF6:ENST00000374436_20,NM_181468	Synonymous	1.19434358876362e-05	3	.	.	benign	benign	18
20	33867758	T	A	EIF6:ENST00000374436_20,NM_181468	Missense	.	.	.	.	probably_damaging	deleterious	30
20	33867758	T	G	EIF6:ENST00000374436_20,NM_181468	Missense	.	.	.	.	probably_damaging	deleterious	29
20	33867758	T	C	EIF6:ENST00000374436_20,NM_181468	Missense	.	.	.	.	probably_damaging	deleterious	28
20	33867759	G	A	EIF6:ENST00000374436_20,NM_181468	Stop-gained	.	.	.	.	probably_damaging	deleterious	44
20	33867759	G	T	EIF6:ENST00000374436_20,NM_181468	Missense	.	.	.	.	possibly_damaging	deleterious	26
20	33867759	G	C	EIF6:ENST00000374436_20,NM_181468	Missense	.	.	.	.	benign	deleterious	23
20	33867760	A	T	EIF6:ENST00000374436_20,NM_181468	Synonymous	.	.	.	.	benign	benign	18
20	33867760	A	G	EIF6:ENST00000374436_20,NM_181468	Synonymous	.	.	.	.	benign	benign	19
20	33867760	A	C	EIF6:ENST00000374436_20,NM_181468	Synonymous	.	.	.	.	benign	benign	17
20	33867761	A	T	EIF6:ENST00000374436_20,NM_181468	Missense	.	.	.	.	probably_damaging	deleterious	28
20	33867761	A	G	EIF6:ENST00000374436_20,NM_181468	Missense	.	.	.	.	probably_damaging	deleterious	29
20	33867761	A	C	EIF6:ENST00000374436_20,NM_181468	Missense	.	.	.	.	probably_damaging	deleterious	28
20	33867762	G	A	EIF6:ENST00000374436_20,NM_181468	Missense	.	.	.	.	probably_damaging	deleterious	30
20	33867762	G	T	EIF6:ENST00000374436_20,NM_181468	Missense	3.97994109687177e-06	1	.	.	possibly_damaging	deleterious	29
20	33867762	G	C	EIF6:ENST00000374436_20,NM_181468	Missense	.	.	.	.	probably_damaging	deleterious	25
20	33867763	A	T	EIF6:ENST00000374436_20,NM_181468	Synonymous	.	.	.	.	benign	benign	16
20	33867763	A	G	EIF6:ENST00000374436_20,NM_181468	Synonymous	7.95950205355153e-06	2	.	.	benign	benign	17
20	33867763	A	C	EIF6:ENST00000374436_20,NM_181468	Synonymous	.	.	.	.	benign	benign	16
20	33867764	A	T	EIF6:ENST00000374436_20,NM_181468	Missense	.	.	.	.	probably_damaging	deleterious	30
20	33867764	A	G	EIF6:ENST00000374436_20,NM_181468	Missense	.	.	.	.	probably_damaging	deleterious	31
20	33867764	A	C	EIF6:ENST00000374436_20,NM_181468	Missense	.	.	.	.	probably_damaging	deleterious	31
20	33867765	G	A	EIF6:ENST00000374436_20,NM_181468	Missense	.	.	.	.	probably_damaging	deleterious	26
20	33867765	G	T	EIF6:ENST00000374436_20,NM_181468	Missense	.	.	.	.	probably_damaging	deleterious	25
20	33867765	G	C	EIF6:ENST00000374436_20,NM_181468	Missense	.	.	.	.	probably_damaging	deleterious	25
20	33867766	A	T	EIF6:ENST00000374436_20,NM_181468	Synonymous	.	.	.	.	benign	benign	16
20	33867766	A	G	EIF6:ENST00000374436_20,NM_181468	Synonymous	.	.	.	.	benign	benign	17
20	33867766	A	C	EIF6:ENST00000374436_20,NM_181468	Synonymous	.	.	.	.	benign	benign	16
20	33867767	G	A	EIF6:ENST00000374436_20,NM_181468	Missense	.	.	.	.	probably_damaging	deleterious	29
20	33867767	G	T	EIF6:ENST00000374436_20,NM_181468	Missense	.	.	.	.	probably_damaging	deleterious	28
20	33867767	G	C	EIF6:ENST00000374436_20,NM_181468	Missense	.	.	.	.	probably_damaging	deleterious	28
20	33867768	A	T	EIF6:ENST00000374436_20,NM_181468	Missense	.	.	.	.	benign	benign	23
20	33867768	A	G	EIF6:ENST00000374436_20,NM_181468	Missense	.	.	.	.	probably_damaging	deleterious	25
20	33867768	A	C	EIF6:ENST00000374436_20,NM_181468	Missense	.	.	.	.	benign	benign	23
20	33867769	G	A	EIF6:ENST00000374436_20,NM_181468	Synonymous	1.59129244772604e-05	4	.	.	benign	benign	12
20	33867769	G	T	EIF6:ENST00000374436_20,NM_181468	Synonymous	.	.	.	.	benign	benign	12
20	33867769	G	C	EIF6:ENST00000374436_20,NM_181468	Synonymous	.	.	.	.	benign	benign	12
20	33867770	G	A	EIF6:ENST00000374436_20,NM_181468	Missense	.	.	.	.	probably_damaging	deleterious	30
20	33867770	G	T	EIF6:ENST00000374436_20,NM_181468	Missense	.	.	.	.	probably_damaging	deleterious	29
20	33867770	G	C	EIF6:ENST00000374436_20,NM_181468	Missense	.	.	.	.	probably_damaging	deleterious	29
20	33867771	A	T	EIF6:ENST00000374436_20,NM_181468	Missense	.	.	.	.	probably_damaging	deleterious	27
20	33867771	A	G	EIF6:ENST00000374436_20,NM_181468	Missense	.	.	.	.	probably_damaging	deleterious	29
20	33867771	A	C	EIF6:ENST00000374436_20,NM_181468	Missense	.	.	.	.	benign	benign	23
20	33867772	C	A	EIF6:ENST00000374436_20,NM_181468	Synonymous	.	.	.	.	benign	benign	16
20	33867772	C	T	EIF6:ENST00000374436_20,NM_181468	Synonymous	.	.	.	.	benign	benign	17
20	33867772	C	G	EIF6:ENST00000374436_20,NM_181468	Synonymous	.	.	.	.	benign	benign	16
20	33867773	A	T	EIF6:ENST00000374436_20,NM_181468	Missense	.	.	.	.	probably_damaging	deleterious	29
20	33867773	A	G	EIF6:ENST00000374436_20,NM_181468	Missense	.	.	.	.	probably_damaging	deleterious	29
20	33867773	A	C	EIF6:ENST00000374436_20,NM_181468	Missense	.	.	.	.	probably_damaging	deleterious	30
20	33867774	G	A	EIF6:ENST00000374436_20,NM_181468	Synonymous	3.97759816712276e-06	1	.	.	benign	benign	19
20	33867774	G	T	EIF6:ENST00000374436_20,NM_181468	Missense	.	.	.	.	probably_damaging	deleterious	25
20	33867774	G	C	EIF6:ENST00000374436_20,NM_181468	Missense	.	.	.	.	probably_damaging	deleterious	25
20	33867775	C	A	EIF6:ENST00000374436_20,NM_181468	Missense	.	.	.	.	probably_damaging	deleterious	25
20	33867775	C	T	EIF6:ENST00000374436_20,NM_181468	Synonymous	.	.	.	.	benign	benign	17
20	33867775	C	G	EIF6:ENST00000374436_20,NM_181468	Missense	.	.	.	.	probably_damaging	deleterious	25
20	33867776	T	A	EIF6:ENST00000374436_20,NM_181468	Missense	.	.	.	.	probably_damaging	deleterious	30
20	33867776	T	G	EIF6:ENST00000374436_20,NM_181468	Missense	.	.	.	.	probably_damaging	deleterious	29
20	33867776	T	C	EIF6:ENST00000374436_20,NM_181468	Missense	.	.	.	.	probably_damaging	deleterious	31
20	33867777	C	A	EIF6:ENST00000374436_20,NM_181468	Stop-gained	.	.	.	.	probably_damaging	deleterious	41
20	33867777	C	T	EIF6:ENST00000374436_20,NM_181468	Missense	.	.	.	.	probably_damaging	deleterious	31
20	33867777	C	G	EIF6:ENST00000374436_20,NM_181468	Missense	.	.	.	.	probably_damaging	deleterious	27
20	33867778	A	T	EIF6:ENST00000374436_20,NM_181468	Missense	.	.	.	.	benign	benign	19
20	33867778	A	G	EIF6:ENST00000374436_20,NM_181468	Synonymous	.	.	.	.	benign	benign	17
20	33867778	A	C	EIF6:ENST00000374436_20,NM_181468	Missense	.	.	.	.	benign	benign	19
20	33867779	T	A	EIF6:ENST00000374436_20,NM_181468	Missense	.	.	.	.	possibly_damaging	deleterious	26
20	33867779	T	G	EIF6:ENST00000374436_20,NM_181468	Missense	.	.	.	.	possibly_damaging	deleterious	25
20	33867779	T	C	EIF6:ENST00000374436_20,NM_181468	Missense	.	.	.	.	benign	deleterious	31
20	33867780	C	A	EIF6:ENST00000374436_20,NM_181468	Missense	.	.	.	.	probably_damaging	deleterious	31
20	33867780	C	T	EIF6:ENST00000374436_20,NM_181468	Missense	.	.	.	.	benign	benign	24
20	33867780	C	G	EIF6:ENST00000374436_20,NM_181468	Missense	.	.	.	.	probably_damaging	deleterious	29
20	33867781	C	A	EIF6:ENST00000374436_20,NM_181468	Missense	.	.	.	.	probably_damaging	deleterious	23
20	33867781	C	T	EIF6:ENST00000374436_20,NM_181468	Synonymous	.	.	.	.	benign	benign	16
20	33867781	C	G	EIF6:ENST00000374436_20,NM_181468	Missense	.	.	.	.	probably_damaging	deleterious	23
20	33867782	T	A	EIF6:ENST00000374436_20,NM_181468	Missense	.	.	.	.	benign	benign	22
20	33867782	T	G	EIF6:ENST00000374436_20,NM_181468	Missense	.	.	.	.	probably_damaging	deleterious	27
20	33867782	T	C	EIF6:ENST00000374436_20,NM_181468	Missense	.	.	.	.	possibly_damaging	deleterious	27
20	33867783	G	A	EIF6:ENST00000374436_20,NM_181468	Stop-gained	.	.	.	.	probably_damaging	deleterious	40
20	33867783	G	T	EIF6:ENST00000374436_20,NM_181468	Missense	.	.	.	.	possibly_damaging	deleterious	25
20	33867783	G	C	EIF6:ENST00000374436_20,NM_181468	Missense	3.97709195036589e-06	1	.	.	possibly_damaging	deleterious	26
20	33867784	G	A	EIF6:ENST00000374436_20,NM_181468	Synonymous	.	.	.	.	benign	benign	18
20	33867784	G	T	EIF6:ENST00000374436_20,NM_181468	Missense	.	.	.	.	benign	benign	18
20	33867784	G	C	EIF6:ENST00000374436_20,NM_181468	Missense	.	.	.	.	benign	benign	18
20	33867785	T	A	EIF6:ENST00000374436_20,NM_181468	Missense	.	.	.	.	probably_damaging	deleterious	25
20	33867785	T	G	EIF6:ENST00000374436_20,NM_181468	Missense	.	.	.	.	possibly_damaging	deleterious	25
20	33867785	T	C	EIF6:ENST00000374436_20,NM_181468	Missense	.	.	.	.	possibly_damaging	deleterious	28
20	33867786	C	A	EIF6:ENST00000374436_20,NM_181468	Missense	.	.	.	.	probably_damaging	deleterious	26
20	33867786	C	T	EIF6:ENST00000374436_20,NM_181468	Missense	.	.	.	.	possibly_damaging	deleterious	26
20	33867786	C	G	EIF6:ENST00000374436_20,NM_181468	Missense	.	.	.	.	possibly_damaging	deleterious	25
20	33867787	T	A	EIF6:ENST00000374436_20,NM_181468	Missense	.	.	.	.	benign	benign	20
20	33867787	T	G	EIF6:ENST00000374436_20,NM_181468	Missense	.	.	.	.	benign	benign	19
20	33867787	T	C	EIF6:ENST00000374436_20,NM_181468	Synonymous	.	.	.	.	benign	benign	18
20	33867788	T	A	EIF6:ENST00000374436_20,NM_181468	Missense	.	.	.	.	probably_damaging	deleterious	26
20	33867788	T	G	EIF6:ENST00000374436_20,NM_181468	Missense	.	.	.	.	probably_damaging	deleterious	24
20	33867788	T	C	EIF6:ENST00000374436_20,NM_181468	Missense	.	.	.	.	probably_damaging	deleterious	26
20	33867789	C	A	EIF6:ENST00000374436_20,NM_181468	Stop-gained	.	.	.	.	probably_damaging	deleterious	41
20	33867789	C	T	EIF6:ENST00000374436_20,NM_181468	Missense	3.97687052104958e-06	1	.	.	benign	deleterious	26
20	33867789	C	G	EIF6:ENST00000374436_20,NM_181468	Missense	.	.	.	.	probably_damaging	deleterious	23
20	33867790	A	T	EIF6:ENST00000374436_20,NM_181468	Synonymous	.	.	.	.	probably_damaging	deleterious	16
20	33867790	A	G	EIF6:ENST00000374436_20,NM_181468	Synonymous	.	.	.	.	probably_damaging	deleterious	15
20	33867790	A	C	EIF6:ENST00000374436_20,NM_181468	Missense	3.97683889030288e-06	1	.	.	probably_damaging	deleterious	16
20	33867791	A	T	EIF6:ENST00000374436_20,NM_181468	Missense	.	.	.	.	possibly_damaging	deleterious	24
20	33867791	A	G	EIF6:ENST00000374436_20,NM_181468	Missense	3.88915209413162e-05	11	.	.	benign	benign	23
20	33867791	A	C	EIF6:ENST00000374436_20,NM_181468	Missense	.	.	.	.	benign	deleterious	24
20	33867792	T	A	EIF6:ENST00000374436_20,NM_181468	Missense	.	.	.	.	possibly_damaging	deleterious	23
20	33867792	T	G	EIF6:ENST00000374436_20,NM_181468	Missense	.	.	.	.	benign	deleterious	21
20	33867792	T	C	EIF6:ENST00000374436_20,NM_181468	Missense	7.95367778060575e-06	2	.	.	benign	deleterious	17
20	33867793	T	A	EIF6:ENST00000374436_20,NM_181468	Synonymous	.	.	.	.	benign	deleterious	16
20	33867793	T	G	EIF6:ENST00000374436_20,NM_181468	Synonymous	.	.	.	.	benign	deleterious	16
20	33867793	T	C	EIF6:ENST00000374436_20,NM_181468	Synonymous	.	.	.	.	benign	deleterious	16
20	33867794	G	A	EIF6:ENST00000374436_20,NM_181468	Missense	.	.	.	.	possibly_damaging	deleterious	31
20	33867794	G	T	EIF6:ENST00000374436_20,NM_181468	Stop-gained	.	.	.	.	probably_damaging	deleterious	39
20	33867794	G	C	EIF6:ENST00000374436_20,NM_181468	Stop-gained	.	.	.	.	probably_damaging	deleterious	39
20	33867795	A	T	EIF6:ENST00000374436_20,NM_181468	Missense	.	.	.	.	benign	deleterious	22
20	33867795	A	G	EIF6:ENST00000374436_20,NM_181468	Missense	.	.	.	.	benign	deleterious	23
20	33867795	A	C	EIF6:ENST00000374436_20,NM_181468	Missense	.	.	.	.	possibly_damaging	deleterious	24
20	33867796	A	T	EIF6:ENST00000374436_20,NM_181468	Synonymous	.	.	.	.	benign	deleterious	17
20	33867796	A	G	EIF6:ENST00000374436_20,NM_181468	Synonymous	.	.	.	.	benign	deleterious	17
20	33867796	A	C	EIF6:ENST00000374436_20,NM_181468	Synonymous	1.1930232003245e-05	3	.	.	benign	deleterious	16
20	33867797	G	A	EIF6:ENST00000374436_20,NM_181468	Missense	.	.	.	.	probably_damaging	deleterious	26
20	33867797	G	T	EIF6:ENST00000374436_20,NM_181468	Missense	.	.	.	.	probably_damaging	deleterious	27
20	33867797	G	C	EIF6:ENST00000374436_20,NM_181468	Missense	.	.	.	.	probably_damaging	deleterious	27
20	33867798	T	A	EIF6:ENST00000374436_20,NM_181468	Missense	.	.	.	.	probably_damaging	deleterious	26
20	33867798	T	G	EIF6:ENST00000374436_20,NM_181468	Missense	.	.	.	.	probably_damaging	deleterious	27
20	33867798	T	C	EIF6:ENST00000374436_20,NM_181468	Missense	.	.	.	.	benign	deleterious	23
20	33867799	C	A	EIF6:ENST00000374436_20,NM_181468	Missense	.	.	.	.	benign	deleterious	19
20	33867799	C	T	EIF6:ENST00000374436_20,NM_181468	Synonymous	.	.	.	.	benign	deleterious	17
20	33867799	C	G	EIF6:ENST00000374436_20,NM_181468	Missense	.	.	.	.	benign	deleterious	19
20	33867800	T	A	EIF6:ENST00000374436_20,NM_181468	Missense	.	.	.	.	possibly_damaging	deleterious	23
20	33867800	T	G	EIF6:ENST00000374436_20,NM_181468	Missense	.	.	.	.	benign	deleterious	23
20	33867800	T	C	EIF6:ENST00000374436_20,NM_181468	Missense	1.41405714204911e-05	4	.	.	benign	benign	22
20	33867801	T	A	EIF6:ENST00000374436_20,NM_181468	Stop-gained	.	.	.	.	probably_damaging	deleterious	38
20	33867801	T	G	EIF6:ENST00000374436_20,NM_181468	Missense	3.97645936058533e-06	1	.	.	benign	deleterious	23
20	33867801	T	C	EIF6:ENST00000374436_20,NM_181468	Missense	.	.	.	.	benign	deleterious	23
20	33867802	G	A	EIF6:ENST00000374436_20,NM_181468	Synonymous	.	.	.	.	probably_damaging	deleterious	16
20	33867802	G	T	EIF6:ENST00000374436_20,NM_181468	Synonymous	.	.	.	.	benign	deleterious	15
20	33867802	G	C	EIF6:ENST00000374436_20,NM_181468	Synonymous	4.77182713260908e-05	12	.	.	benign	deleterious	15
20	33867803	G	A	EIF6:ENST00000374436_20,NM_181468	Missense	3.97649098529494e-06	1	.	.	probably_damaging	deleterious	29
20	33867803	G	T	EIF6:ENST00000374436_20,NM_181468	Missense	.	.	.	.	probably_damaging	deleterious	28
20	33867803	G	C	EIF6:ENST00000374436_20,NM_181468	Missense	.	.	.	.	probably_damaging	deleterious	28
20	33867804	G	A	EIF6:ENST00000374436_20,NM_181468	Missense	.	.	.	.	possibly_damaging	deleterious	23
20	33867804	G	T	EIF6:ENST00000374436_20,NM_181468	Missense	.	.	.	.	possibly_damaging	deleterious	24
20	33867804	G	C	EIF6:ENST00000374436_20,NM_181468	Missense	.	.	.	.	benign	deleterious	23
20	33867805	A	T	EIF6:ENST00000374436_20,NM_181468	Missense	.	.	.	.	probably_damaging	deleterious	23
20	33867805	A	G	EIF6:ENST00000374436_20,NM_181468	Synonymous	.	.	.	.	benign	deleterious	16
20	33867805	A	C	EIF6:ENST00000374436_20,NM_181468	Missense	.	.	.	.	probably_damaging	deleterious	23
20	33867806	T	A	EIF6:ENST00000374436_20,NM_181468	Missense	.	.	.	.	probably_damaging	deleterious	28
20	33867806	T	G	EIF6:ENST00000374436_20,NM_181468	Missense	.	.	.	.	probably_damaging	deleterious	27
20	33867806	T	C	EIF6:ENST00000374436_20,NM_181468	Missense	.	.	.	.	probably_damaging	deleterious	26
20	33867807	G	A	EIF6:ENST00000374436_20,NM_181468	Missense	.	.	.	.	probably_damaging	deleterious	28
20	33867807	G	T	EIF6:ENST00000374436_20,NM_181468	Missense	.	.	.	.	possibly_damaging	deleterious	27
20	33867807	G	C	EIF6:ENST00000374436_20,NM_181468	Missense	.	.	.	.	probably_damaging	deleterious	28
20	33867808	C	A	EIF6:ENST00000374436_20,NM_181468	Synonymous	.	.	.	.	benign	deleterious	15
20	33867808	C	T	EIF6:ENST00000374436_20,NM_181468	Synonymous	.	.	.	.	benign	deleterious	16
20	33867808	C	G	EIF6:ENST00000374436_20,NM_181468	Synonymous	.	.	.	.	benign	deleterious	15
20	33867809	A	T	EIF6:ENST00000374436_20,NM_181468	Missense	.	.	.	.	probably_damaging	deleterious	29
20	33867809	A	G	EIF6:ENST00000374436_20,NM_181468	Missense	.	.	.	.	probably_damaging	deleterious	27
20	33867809	A	C	EIF6:ENST00000374436_20,NM_181468	Missense	.	.	.	.	probably_damaging	deleterious	29
20	33867810	C	A	EIF6:ENST00000374436_20,NM_181468	Missense	.	.	.	.	benign	deleterious	23
20	33867810	C	T	EIF6:ENST00000374436_20,NM_181468	Missense	.	.	.	.	probably_damaging	deleterious	26
20	33867810	C	G	EIF6:ENST00000374436_20,NM_181468	Missense	.	.	.	.	benign	deleterious	23
20	33867811	C	A	EIF6:ENST00000374436_20,NM_181468	Synonymous	.	.	.	.	benign	deleterious	17
20	33867811	C	T	EIF6:ENST00000374436_20,NM_181468	Synonymous	.	.	.	.	benign	deleterious	17
20	33867811	C	G	EIF6:ENST00000374436_20,NM_181468	Synonymous	.	.	.	.	benign	deleterious	16
20	33867812	A	T	EIF6:ENST00000374436_20,NM_181468	Missense	.	.	.	.	probably_damaging	deleterious	29
20	33867812	A	G	EIF6:ENST00000374436_20,NM_181468	Missense	.	.	.	.	probably_damaging	deleterious	29
20	33867812	A	C	EIF6:ENST00000374436_20,NM_181468	Missense	.	.	.	.	probably_damaging	deleterious	31
20	33867813	G	A	EIF6:ENST00000374436_20,NM_181468	Synonymous	.	.	.	.	benign	deleterious	17
20	33867813	G	T	EIF6:ENST00000374436_20,NM_181468	Missense	.	.	.	.	possibly_damaging	deleterious	22
20	33867813	G	C	EIF6:ENST00000374436_20,NM_181468	Missense	.	.	.	.	possibly_damaging	deleterious	23
20	33867814	C	A	EIF6:ENST00000374436_20,NM_181468	Synonymous	.	.	.	.	benign	deleterious	14
20	33867814	C	T	EIF6:ENST00000374436_20,NM_181468	Synonymous	.	.	.	.	benign	deleterious	15
20	33867814	C	G	EIF6:ENST00000374436_20,NM_181468	Synonymous	.	.	.	.	benign	deleterious	14
20	33867815	C	A	EIF6:ENST00000374436_20,NM_181468	Missense	.	.	.	.	probably_damaging	deleterious	29
20	33867815	C	T	EIF6:ENST00000374436_20,NM_181468	Missense	.	.	.	.	probably_damaging	deleterious	29
20	33867815	C	G	EIF6:ENST00000374436_20,NM_181468	Missense	.	.	.	.	possibly_damaging	deleterious	23
20	33867816	C	A	EIF6:ENST00000374436_20,NM_181468	Missense	.	.	.	.	probably_damaging	deleterious	32
20	33867816	C	T	EIF6:ENST00000374436_20,NM_181468	Missense	.	.	.	.	probably_damaging	deleterious	30
20	33867816	C	G	EIF6:ENST00000374436_20,NM_181468	Missense	.	.	.	.	probably_damaging	deleterious	30
20	33867817	T	A	EIF6:ENST00000374436_20,NM_181468	Synonymous	.	.	.	.	possibly_damaging	deleterious	16
20	33867817	T	G	EIF6:ENST00000374436_20,NM_181468	Synonymous	0.000143149121621084	36	.	.	benign	benign	15
20	33867817	T	C	EIF6:ENST00000374436_20,NM_181468	Synonymous	.	.	.	.	benign	deleterious	18
20	33867818	C	A	EIF6:ENST00000374436_20,NM_181468	Missense	.	.	.	.	probably_damaging	deleterious	31
20	33867818	C	T	EIF6:ENST00000374436_20,NM_181468	Missense	.	.	.	.	probably_damaging	deleterious	27
20	33867818	C	G	EIF6:ENST00000374436_20,NM_181468	Missense	.	.	.	.	probably_damaging	deleterious	26
20	33867819	C	A	EIF6:ENST00000374436_20,NM_181468	Stop-gained	.	.	.	.	probably_damaging	deleterious	38
20	33867819	C	T	EIF6:ENST00000374436_20,NM_181468	Missense	.	.	.	.	probably_damaging	deleterious	30
20	33867819	C	G	EIF6:ENST00000374436_20,NM_181468	Missense	.	.	.	.	probably_damaging	deleterious	30
20	33867820	C	A	EIF6:ENST00000374436_20,NM_181468	Missense	.	.	.	.	probably_damaging	deleterious	23
20	33867820	C	T	EIF6:ENST00000374436_20,NM_181468	Synonymous	.	.	.	.	probably_damaging	deleterious	16
20	33867820	C	G	EIF6:ENST00000374436_20,NM_181468	Missense	.	.	.	.	probably_damaging	deleterious	23
20	33867821	T	A	EIF6:ENST00000374436_20,NM_181468	Missense	.	.	.	.	possibly_damaging	deleterious	24
20	33867821	T	G	EIF6:ENST00000374436_20,NM_181468	Missense	.	.	.	.	probably_damaging	deleterious	27
20	33867821	T	C	EIF6:ENST00000374436_20,NM_181468	Missense	.	.	.	.	benign	benign	23
20	33867822	G	A	EIF6:ENST00000374436_20,NM_181468	Stop-gained	.	.	.	.	probably_damaging	deleterious	40
20	33867822	G	T	EIF6:ENST00000374436_20,NM_181468	Missense	.	.	.	.	probably_damaging	deleterious	23
20	33867822	G	C	EIF6:ENST00000374436_20,NM_181468	Missense	.	.	.	.	probably_damaging	deleterious	24
20	33867823	A	T	EIF6:ENST00000374436_20,NM_181468	Missense	.	.	.	.	probably_damaging	deleterious	25
20	33867823	A	G	EIF6:ENST00000374436_20,NM_181468	Synonymous	.	.	.	.	benign	deleterious	17
20	33867823	A	C	EIF6:ENST00000374436_20,NM_181468	Missense	.	.	.	.	probably_damaging	deleterious	25
20	33867824	T	A	EIF6:ENST00000374436_20,NM_181468	Missense	.	.	.	.	probably_damaging	deleterious	29
20	33867824	T	G	EIF6:ENST00000374436_20,NM_181468	Missense	.	.	.	.	probably_damaging	deleterious	27
20	33867824	T	C	EIF6:ENST00000374436_20,NM_181468	Missense	1.76743396866693e-05	5	.	.	probably_damaging	deleterious	26
20	33867825	T	A	EIF6:ENST00000374436_20,NM_181468	Missense	.	.	.	.	probably_damaging	deleterious	29
20	33867825	T	G	EIF6:ENST00000374436_20,NM_181468	Missense	.	.	.	.	probably_damaging	deleterious	27
20	33867825	T	C	EIF6:ENST00000374436_20,NM_181468	Missense	.	.	.	.	probably_damaging	deleterious	28
20	33867826	G	A	EIF6:ENST00000374436_20,NM_181468	Synonymous	.	.	.	.	probably_damaging	deleterious	20
20	33867826	G	T	EIF6:ENST00000374436_20,NM_181468	Missense	.	.	.	.	probably_damaging	deleterious	26
20	33867826	G	C	EIF6:ENST00000374436_20,NM_181468	Missense	.	.	.	.	probably_damaging	deleterious	26
20	33867827	C	A	EIF6:ENST00000374436_20,NM_181468	Missense	.	.	.	.	probably_damaging	deleterious	30
20	33867827	C	T	EIF6:ENST00000374436_20,NM_181468	Missense	.	.	.	.	benign	benign	23
20	33867827	C	G	EIF6:ENST00000374436_20,NM_181468	Missense	.	.	.	.	benign	deleterious	23
20	33867828	T	A	EIF6:ENST00000374436_20,NM_181468	Missense	.	.	.	.	probably_damaging	deleterious	29
20	33867828	T	G	EIF6:ENST00000374436_20,NM_181468	Missense	.	.	.	.	probably_damaging	deleterious	29
20	33867828	T	C	EIF6:ENST00000374436_20,NM_181468	Missense	.	.	.	.	possibly_damaging	deleterious	27
20	33867829	G	A	EIF6:ENST00000374436_20,NM_181468	Synonymous	3.97633286677694e-06	1	.	.	probably_damaging	deleterious	21
20	33867829	G	T	EIF6:ENST00000374436_20,NM_181468	Missense	.	.	.	.	benign	deleterious	19
20	33867829	G	C	EIF6:ENST00000374436_20,NM_181468	Missense	.	.	.	.	benign	deleterious	18
20	33867830	A	T	EIF6:ENST00000374436_20,NM_181468	Missense	.	.	.	.	probably_damaging	deleterious	28
20	33867830	A	G	EIF6:ENST00000374436_20,NM_181468	Missense	.	.	.	.	possibly_damaging	deleterious	29
20	33867830	A	C	EIF6:ENST00000374436_20,NM_181468	Missense	.	.	.	.	probably_damaging	deleterious	30
20	33867831	A	T	EIF6:ENST00000374436_20,NM_181468	Missense	.	.	.	.	benign	deleterious	23
20	33867831	A	G	EIF6:ENST00000374436_20,NM_181468	Missense	.	.	.	.	benign	deleterious	23
20	33867831	A	C	EIF6:ENST00000374436_20,NM_181468	Missense	.	.	.	.	benign	deleterious	24
20	33867832	G	A	EIF6:ENST00000374436_20,NM_181468	Synonymous	.	.	.	.	benign	deleterious	18
20	33867832	G	T	EIF6:ENST00000374436_20,NM_181468	Synonymous	.	.	.	.	benign	deleterious	18
20	33867832	G	C	EIF6:ENST00000374436_20,NM_181468	Synonymous	.	.	.	.	benign	deleterious	18
20	33867833	A	T	EIF6:ENST00000374436_20,NM_181468	Missense	.	.	.	.	probably_damaging	deleterious	27
20	33867833	A	G	EIF6:ENST00000374436_20,NM_181468	Missense	.	.	.	.	benign	benign	21
20	33867833	A	C	EIF6:ENST00000374436_20,NM_181468	Missense	.	.	.	.	possibly_damaging	deleterious	23
20	33867834	C	A	EIF6:ENST00000374436_20,NM_181468	Missense	.	.	.	.	possibly_damaging	deleterious	24
20	33867834	C	T	EIF6:ENST00000374436_20,NM_181468	Missense	.	.	.	.	possibly_damaging	deleterious	20
20	33867834	C	G	EIF6:ENST00000374436_20,NM_181468	Missense	.	.	.	.	benign	deleterious	21
20	33867835	A	T	EIF6:ENST00000374436_20,NM_181468	Stop-gained	.	.	.	.	probably_damaging	deleterious	36
20	33867835	A	G	EIF6:ENST00000374436_20,NM_181468	Synonymous	.	.	.	.	possibly_damaging	deleterious	18
20	33867835	A	C	EIF6:ENST00000374436_20,NM_181468	Missense	.	.	.	.	probably_damaging	deleterious	27
20	33867836	C	A	EIF6:ENST00000374436_20,NM_181468	Missense	.	.	.	.	probably_damaging	deleterious	25
20	33867836	C	T	EIF6:ENST00000374436_20,NM_181468	Missense	.	.	.	.	probably_damaging	deleterious	25
20	33867836	C	G	EIF6:ENST00000374436_20,NM_181468	Missense	.	.	.	.	benign	benign	21
20	33867837	A	T	EIF6:ENST00000374436_20,NM_181468	Missense	.	.	.	.	benign	deleterious	23
20	33867837	A	G	EIF6:ENST00000374436_20,NM_181468	Missense	.	.	.	.	probably_damaging	deleterious	29
20	33867837	A	C	EIF6:ENST00000374436_20,NM_181468	Missense	.	.	.	.	possibly_damaging	deleterious	26
20	33867838	G	A	EIF6:ENST00000374436_20,NM_181468	Synonymous	.	.	.	.	benign	benign	18
20	33867838	G	T	EIF6:ENST00000374436_20,NM_181468	Stop-gained	.	.	.	.	probably_damaging	deleterious	35
20	33867838	G	C	EIF6:ENST00000374436_20,NM_181468	Stop-gained	.	.	.	.	probably_damaging	deleterious	36
20	33867839	T	A	EIF6:ENST00000374436_20,NM_181468	Missense	.	.	.	.	possibly_damaging	deleterious	24
20	33867839	T	G	EIF6:ENST00000374436_20,NM_181468	Missense	.	.	.	.	probably_damaging	deleterious	28
20	33867839	T	C	EIF6:ENST00000374436_20,NM_181468	Missense	.	.	.	.	probably_damaging	deleterious	29
20	33867840	A	T	EIF6:ENST00000374436_20,NM_181468	Missense	.	.	.	.	probably_damaging	deleterious	29
20	33867840	A	G	EIF6:ENST00000374436_20,NM_181468	Missense	.	.	.	.	probably_damaging	deleterious	28
20	33867840	A	C	EIF6:ENST00000374436_20,NM_181468	Missense	.	.	.	.	probably_damaging	deleterious	29
20	33867841	G	A	EIF6:ENST00000374436_20,NM_181468	Synonymous	.	.	.	.	benign	benign	17
20	33867841	G	T	EIF6:ENST00000374436_20,NM_181468	Missense	.	.	.	.	probably_damaging	deleterious	24
20	33867841	G	C	EIF6:ENST00000374436_20,NM_181468	Missense	.	.	.	.	probably_damaging	deleterious	24
20	33867842	C	A	EIF6:ENST00000374436_20,NM_181468	Missense	.	.	.	.	probably_damaging	deleterious	28
20	33867842	C	T	EIF6:ENST00000374436_20,NM_181468	Missense	.	.	.	.	probably_damaging	deleterious	24
20	33867842	C	G	EIF6:ENST00000374436_20,NM_181468	Missense	.	.	.	.	benign	deleterious	23
20	33867843	T	A	EIF6:ENST00000374436_20,NM_181468	Missense	.	.	.	.	probably_damaging	deleterious	27
20	33867843	T	G	EIF6:ENST00000374436_20,NM_181468	Missense	.	.	.	.	probably_damaging	deleterious	27
20	33867843	T	C	EIF6:ENST00000374436_20,NM_181468	Missense	.	.	.	.	probably_damaging	deleterious	26
20	33867844	T	A	EIF6:ENST00000374436_20,NM_181468	Synonymous	.	.	.	.	probably_damaging	deleterious	21
20	33867844	T	G	EIF6:ENST00000374436_20,NM_181468	Synonymous	.	.	.	.	benign	deleterious	18
20	33867844	T	C	EIF6:ENST00000374436_20,NM_181468	Synonymous	.	.	.	.	benign	deleterious	18
20	33867845	C	A	EIF6:ENST00000374436_20,NM_181468	Missense	.	.	.	.	probably_damaging	deleterious	30
20	33867845	C	T	EIF6:ENST00000374436_20,NM_181468	Missense	.	.	.	.	probably_damaging	deleterious	29
20	33867845	C	G	EIF6:ENST00000374436_20,NM_181468	Missense	.	.	.	.	probably_damaging	deleterious	27
20	33867846	C	A	EIF6:ENST00000374436_20,NM_181468	Stop-gained	.	.	.	.	probably_damaging	deleterious	38
20	33867846	C	T	EIF6:ENST00000374436_20,NM_181468	Missense	.	.	.	.	probably_damaging	deleterious	30
20	33867846	C	G	EIF6:ENST00000374436_20,NM_181468	Missense	.	.	.	.	probably_damaging	deleterious	29
20	33867847	T	A	EIF6:ENST00000374436_20,NM_181468	Synonymous	.	.	.	.	probably_damaging	deleterious	12
20	33867847	T	G	EIF6:ENST00000374436_20,NM_181468	Synonymous	.	.	.	.	probably_damaging	deleterious	12
20	33867847	T	C	EIF6:ENST00000374436_20,NM_181468	Synonymous	.	.	.	.	probably_damaging	deleterious	12
20	33867848	A	T	EIF6:ENST00000374436_20,NM_181468	Missense	.	.	.	.	probably_damaging	deleterious	28
20	33867848	A	G	EIF6:ENST00000374436_20,NM_181468	Missense	.	.	.	.	probably_damaging	deleterious	27
20	33867848	A	C	EIF6:ENST00000374436_20,NM_181468	Missense	.	.	.	.	probably_damaging	deleterious	28
20	33867849	C	A	EIF6:ENST00000374436_20,NM_181468	Missense	.	.	.	.	probably_damaging	deleterious	24
20	33867849	C	T	EIF6:ENST00000374436_20,NM_181468	Missense	.	.	.	.	possibly_damaging	deleterious	25
20	33867849	C	G	EIF6:ENST00000374436_20,NM_181468	Missense	.	.	.	.	probably_damaging	deleterious	24
20	33867850	T	A	EIF6:ENST00000374436_20,NM_181468	Synonymous	.	.	.	.	probably_damaging	deleterious	12
20	33867850	T	G	EIF6:ENST00000374436_20,NM_181468	Synonymous	.	.	.	.	probably_damaging	deleterious	12
20	33867850	T	C	EIF6:ENST00000374436_20,NM_181468	Synonymous	.	.	.	.	probably_damaging	deleterious	12
20	33867851	A	T	EIF6:ENST00000374436_20,NM_181468	Missense	.	.	.	.	probably_damaging	deleterious	28
20	33867851	A	G	EIF6:ENST00000374436_20,NM_181468	Missense	.	.	.	.	probably_damaging	deleterious	29
20	33867851	A	C	EIF6:ENST00000374436_20,NM_181468	Missense	.	.	.	.	probably_damaging	deleterious	29
20	33867852	G	A	EIF6:ENST00000374436_20,NM_181468	Synonymous	.	.	.	.	benign	deleterious	13
20	33867852	G	T	EIF6:ENST00000374436_20,NM_181468	Missense	.	.	.	.	probably_damaging	deleterious	24
20	33867852	G	C	EIF6:ENST00000374436_20,NM_181468	Missense	.	.	.	.	probably_damaging	deleterious	24
20	33867853	C	A	EIF6:ENST00000374436_20,NM_181468	Synonymous	.	.	.	.	possibly_damaging	deleterious	11
20	33867853	C	T	EIF6:ENST00000374436_20,NM_181468	Synonymous	.	.	.	.	possibly_damaging	deleterious	13
20	33867853	C	G	EIF6:ENST00000374436_20,NM_181468	Synonymous	.	.	.	.	benign	deleterious	11
20	33867854	A	T	EIF6:ENST00000374436_20,NM_181468	Missense	.	.	.	.	benign	deleterious	24
20	33867854	A	G	EIF6:ENST00000374436_20,NM_181468	Missense	.	.	.	.	possibly_damaging	deleterious	23
20	33867854	A	C	EIF6:ENST00000374436_20,NM_181468	Missense	.	.	.	.	possibly_damaging	deleterious	24
20	33867855	C	A	EIF6:ENST00000374436_20,NM_181468	Missense	.	.	.	.	benign	deleterious	23
20	33867855	C	T	EIF6:ENST00000374436_20,NM_181468	Missense	.	.	.	.	probably_damaging	deleterious	25
20	33867855	C	G	EIF6:ENST00000374436_20,NM_181468	Missense	.	.	.	.	benign	deleterious	23
20	33867856	C	A	EIF6:ENST00000374436_20,NM_181468	Missense	.	.	.	.	possibly_damaging	deleterious	22
20	33867856	C	T	EIF6:ENST00000374436_20,NM_181468	Synonymous	.	.	.	.	benign	deleterious	12
20	33867856	C	G	EIF6:ENST00000374436_20,NM_181468	Missense	.	.	.	.	benign	deleterious	21
20	33867857	T	A	EIF6:ENST00000374436_20,NM_181468	Missense	.	.	.	.	possibly_damaging	deleterious	25
20	33867857	T	G	EIF6:ENST00000374436_20,NM_181468	Missense	.	.	.	.	possibly_damaging	deleterious	25
20	33867857	T	C	EIF6:ENST00000374436_20,NM_181468	Missense	.	.	.	.	benign	deleterious	24
20	33867858	G	A	EIF6:ENST00000374436_20,NM_181468	Stop-gained	.	.	.	.	probably_damaging	deleterious	38
20	33867858	G	T	EIF6:ENST00000374436_20,NM_181468	Missense	.	.	.	.	benign	deleterious	23
20	33867858	G	C	EIF6:ENST00000374436_20,NM_181468	Missense	.	.	.	.	benign	deleterious	22
20	33867859	G	A	EIF6:ENST00000374436_20,NM_181468	Synonymous	.	.	.	.	possibly_damaging	deleterious	13
20	33867859	G	T	EIF6:ENST00000374436_20,NM_181468	Missense	.	.	.	.	possibly_damaging	deleterious	20
20	33867859	G	C	EIF6:ENST00000374436_20,NM_181468	Missense	3.97633286677694e-06	1	.	.	possibly_damaging	deleterious	20
20	33867860	T	A	EIF6:ENST00000374436_20,NM_181468	Missense	1.98816643338847e-05	5	.	.	possibly_damaging	deleterious	25
20	33867860	T	G	EIF6:ENST00000374436_20,NM_181468	Missense	.	.	.	.	possibly_damaging	deleterious	24
20	33867860	T	C	EIF6:ENST00000374436_20,NM_181468	Missense	.	.	.	.	benign	deleterious	22
20	33867861	C	A	EIF6:ENST00000374436_20,NM_181468	Missense	7.95304522101513e-06	2	.	.	benign	deleterious	24
20	33867861	C	T	EIF6:ENST00000374436_20,NM_181468	Missense	1.06055035493085e-05	3	.	.	benign	deleterious	24
20	33867861	C	G	EIF6:ENST00000374436_20,NM_181468	Missense	.	.	.	.	possibly_damaging	deleterious	29
20	33867862	G	A	EIF6:ENST00000374436_20,NM_181468	Synonymous	2.12123569049757e-05	6	.	.	probably_damaging	deleterious	13
20	33867862	G	T	EIF6:ENST00000374436_20,NM_181468	Synonymous	.	.	.	.	benign	benign	12
20	33867862	G	C	EIF6:ENST00000374436_20,NM_181468	Synonymous	.	.	.	.	benign	deleterious	12
20	33867863	G	A	EIF6:ENST00000374436_20,NM_181468	Missense	2.78361010370936e-05	7	.	.	benign	deleterious	25
20	33867863	G	T	EIF6:ENST00000374436_20,NM_181468	Missense	.	.	.	.	probably_damaging	deleterious	28
20	33867863	G	C	EIF6:ENST00000374436_20,NM_181468	Missense	.	.	.	.	benign	benign	23
20	33867864	C	A	EIF6:ENST00000374436_20,NM_181468	Missense	.	.	.	.	benign	deleterious	24
20	33867864	C	T	EIF6:ENST00000374436_20,NM_181468	Missense	.	.	.	.	probably_damaging	deleterious	25
20	33867864	C	G	EIF6:ENST00000374436_20,NM_181468	Missense	.	.	.	.	probably_damaging	deleterious	29
20	33867865	C	A	EIF6:ENST00000374436_20,NM_181468	Synonymous	.	.	.	.	benign	deleterious	12
20	33867865	C	T	EIF6:ENST00000374436_20,NM_181468	Synonymous	.	.	.	.	probably_damaging	deleterious	13
20	33867865	C	G	EIF6:ENST00000374436_20,NM_181468	Synonymous	.	.	.	.	benign	deleterious	12
20	33867866	A	T	EIF6:ENST00000374436_20,NM_181468	Missense	.	.	.	.	possibly_damaging	deleterious	28
20	33867866	A	G	EIF6:ENST00000374436_20,NM_181468	Missense	.	.	.	.	possibly_damaging	deleterious	27
20	33867866	A	C	EIF6:ENST00000374436_20,NM_181468	Missense	.	.	.	.	probably_damaging	deleterious	28
20	33867867	C	A	EIF6:ENST00000374436_20,NM_181468	Missense	.	.	.	.	possibly_damaging	deleterious	22
20	33867867	C	T	EIF6:ENST00000374436_20,NM_181468	Missense	.	.	.	.	possibly_damaging	deleterious	25
20	33867867	C	G	EIF6:ENST00000374436_20,NM_181468	Missense	.	.	.	.	benign	deleterious	22
20	33867868	T	A	EIF6:ENST00000374436_20,NM_181468	Synonymous	.	.	.	.	possibly_damaging	deleterious	13
20	33867868	T	G	EIF6:ENST00000374436_20,NM_181468	Synonymous	.	.	.	.	possibly_damaging	deleterious	13
20	33867868	T	C	EIF6:ENST00000374436_20,NM_181468	Synonymous	.	.	.	.	benign	deleterious	13
20	33867869	G	A	EIF6:ENST00000374436_20,NM_181468	Missense	.	.	.	.	probably_damaging	deleterious	25
20	33867869	G	T	EIF6:ENST00000374436_20,NM_181468	Missense	.	.	.	.	probably_damaging	deleterious	27
20	33867869	G	C	EIF6:ENST00000374436_20,NM_181468	Missense	.	.	.	.	probably_damaging	deleterious	27
20	33867870	T	A	EIF6:ENST00000374436_20,NM_181468	Missense	.	.	.	.	possibly_damaging	deleterious	23
20	33867870	T	G	EIF6:ENST00000374436_20,NM_181468	Missense	.	.	.	.	probably_damaging	deleterious	27
20	33867870	T	C	EIF6:ENST00000374436_20,NM_181468	Missense	.	.	.	.	possibly_damaging	deleterious	23
20	33867871	C	A	EIF6:ENST00000374436_20,NM_181468	Missense	.	.	.	.	probably_damaging	deleterious	23
20	33867871	C	T	EIF6:ENST00000374436_20,NM_181468	Synonymous	3.18451054072989e-05	1	.	.	possibly_damaging	deleterious	13
20	33867871	C	G	EIF6:ENST00000374436_20,NM_181468	Missense	.	.	.	.	probably_damaging	deleterious	23
20	33867872	T	A	EIF6:ENST00000374436_20,NM_181468	Missense	.	.	.	.	probably_damaging	deleterious	23
20	33867872	T	G	EIF6:ENST00000374436_20,NM_181468	Missense	.	.	.	.	benign	deleterious	23
20	33867872	T	C	EIF6:ENST00000374436_20,NM_181468	Missense	.	.	.	.	possibly_damaging	deleterious	24
20	33867873	G	A	EIF6:ENST00000374436_20,NM_181468	Stop-gained	.	.	.	.	probably_damaging	deleterious	39
20	33867873	G	T	EIF6:ENST00000374436_20,NM_181468	Missense	.	.	.	.	possibly_damaging	deleterious	24
20	33867873	G	C	EIF6:ENST00000374436_20,NM_181468	Missense	.	.	.	.	possibly_damaging	deleterious	23
20	33867874	T	A	EIF6:ENST00000374436_20,NM_181468	Missense	.	.	.	.	probably_damaging	deleterious	26
20	33867874	T	G	EIF6:ENST00000374436_20,NM_181468	Missense	.	.	.	.	probably_damaging	deleterious	26
20	33867874	T	C	EIF6:ENST00000374436_20,NM_181468	Synonymous	.	.	.	.	possibly_damaging	deleterious	14
20	33867875	C	A	EIF6:ENST00000374436_20,NM_181468	Missense	.	.	.	.	probably_damaging	deleterious	29
20	33867875	C	T	EIF6:ENST00000374436_20,NM_181468	Missense	.	.	.	.	possibly_damaging	deleterious	24
20	33867875	C	G	EIF6:ENST00000374436_20,NM_181468	Missense	.	.	.	.	probably_damaging	deleterious	28
20	33867876	T	A	EIF6:ENST00000374436_20,NM_181468	Stop-gained	.	.	.	.	probably_damaging	deleterious	37
20	33867876	T	G	EIF6:ENST00000374436_20,NM_181468	Synonymous	.	.	.	.	benign	deleterious	14
20	33867876	T	C	EIF6:ENST00000374436_20,NM_181468	Missense	.	.	.	.	possibly_damaging	deleterious	24
20	33867877	G	A	EIF6:ENST00000374436_20,NM_181468	Synonymous	.	.	.	.	probably_damaging	deleterious	16
20	33867877	G	T	EIF6:ENST00000374436_20,NM_181468	Missense	.	.	.	.	probably_damaging	deleterious	31
20	33867877	G	C	EIF6:ENST00000374436_20,NM_181468	Missense	.	.	.	.	probably_damaging	deleterious	25
20	33867878	A	T	EIF6:ENST00000374436_20,NM_181468	Missense	.	.	.	.	possibly_damaging	deleterious	25
20	33867878	A	G	EIF6:ENST00000374436_20,NM_181468	Missense	.	.	.	.	probably_damaging	deleterious	32
20	33867878	A	C	EIF6:ENST00000374436_20,NM_181468	Missense	.	.	.	.	probably_damaging	deleterious	32
20	33867879	A	T	EIF6:ENST00000374436_20,NM_181468	Missense	.	.	.	.	probably_damaging	deleterious	28
20	33867879	A	G	EIF6:ENST00000374436_20,NM_181468	Missense	.	.	.	.	probably_damaging	deleterious	28
20	33867879	A	C	EIF6:ENST00000374436_20,NM_181468	Missense	.	.	.	.	probably_damaging	deleterious	27
20	33867880	G	A	EIF6:ENST00000374436_20,NM_181468	Synonymous	.	.	.	.	possibly_damaging	deleterious	14
20	33867880	G	T	EIF6:ENST00000374436_20,NM_181468	Synonymous	.	.	.	.	possibly_damaging	deleterious	14
20	33867880	G	C	EIF6:ENST00000374436_20,NM_181468	Synonymous	.	.	.	.	possibly_damaging	deleterious	14
20	33867881	A	T	EIF6:ENST00000374436_20,NM_181468	Missense	.	.	.	.	probably_damaging	deleterious	28
20	33867881	A	G	EIF6:ENST00000374436_20,NM_181468	Missense	.	.	.	.	probably_damaging	deleterious	27
20	33867881	A	C	EIF6:ENST00000374436_20,NM_181468	Missense	.	.	.	.	probably_damaging	deleterious	27
20	33867882	C	A	EIF6:ENST00000374436_20,NM_181468	Missense	.	.	.	.	probably_damaging	deleterious	28
20	33867882	C	T	EIF6:ENST00000374436_20,NM_181468	Missense	.	.	.	.	probably_damaging	deleterious	27
20	33867882	C	G	EIF6:ENST00000374436_20,NM_181468	Missense	.	.	.	.	probably_damaging	deleterious	29
20	33867883	T	A	EIF6:ENST00000374436_20,NM_181468	Missense	.	.	.	.	probably_damaging	deleterious	22
20	33867883	T	G	EIF6:ENST00000374436_20,NM_181468	Missense	.	.	.	.	probably_damaging	deleterious	21
20	33867883	T	C	EIF6:ENST00000374436_20,NM_181468	Synonymous	.	.	.	.	possibly_damaging	deleterious	14
20	33867884	T	A	EIF6:ENST00000374436_20,NM_181468	Missense	.	.	.	.	probably_damaging	deleterious	33
20	33867884	T	G	EIF6:ENST00000374436_20,NM_181468	Missense	.	.	.	.	probably_damaging	deleterious	31
20	33867884	T	C	EIF6:ENST00000374436_20,NM_181468	Missense	.	.	.	.	probably_damaging	deleterious	32
20	33867885	C	A	EIF6:ENST00000374436_20,NM_181468	Stop-gained	.	.	.	.	probably_damaging	deleterious	48
20	33867885	C	T	EIF6:ENST00000374436_20,NM_181468	Missense	.	.	.	.	probably_damaging	deleterious	32
20	33867885	C	G	EIF6:ENST00000374436_20,NM_181468	Missense	.	.	.	.	probably_damaging	deleterious	30
20	33867886	C	A	EIF6:ENST00000374436_20,NM_181468	Synonymous	.	.	.	.	probably_damaging	deleterious	12
20	33867886	C	T	EIF6:ENST00000374436_20,NM_181468	Synonymous	.	.	.	.	probably_damaging	deleterious	14
20	33867886	C	G	EIF6:ENST00000374436_20,NM_181468	Synonymous	.	.	.	.	possibly_damaging	deleterious	12
20	33867887	A	T	EIF6:ENST00000374436_20,NM_181468	Missense	.	.	.	.	probably_damaging	deleterious	28
20	33867887	A	G	EIF6:ENST00000374436_20,NM_181468	Missense	.	.	.	.	probably_damaging	deleterious	26
20	33867887	A	C	EIF6:ENST00000374436_20,NM_181468	Missense	.	.	.	.	probably_damaging	deleterious	32
20	33867888	C	A	EIF6:ENST00000374436_20,NM_181468	Missense	.	.	.	.	probably_damaging	deleterious	27
20	33867888	C	T	EIF6:ENST00000374436_20,NM_181468	Missense	.	.	.	.	probably_damaging	deleterious	27
20	33867888	C	G	EIF6:ENST00000374436_20,NM_181468	Missense	.	.	.	.	probably_damaging	deleterious	26
20	33867889	C	A	EIF6:ENST00000374436_20,NM_181468	Missense	.	.	.	.	possibly_damaging	deleterious	21
20	33867889	C	T	EIF6:ENST00000374436_20,NM_181468	Synonymous	.	.	.	.	benign	deleterious	13
20	33867889	C	G	EIF6:ENST00000374436_20,NM_181468	Missense	.	.	.	.	benign	deleterious	20
20	33867890	T	A	EIF6:ENST00000374436_20,NM_181468	Missense	.	.	.	.	probably_damaging	deleterious	28
20	33867890	T	G	EIF6:ENST00000374436_20,NM_181468	Missense	.	.	.	.	benign	deleterious	24
20	33867890	T	C	EIF6:ENST00000374436_20,NM_181468	Missense	3.9772184924751e-06	1	.	.	benign	deleterious	25
20	33867891	T	A	EIF6:ENST00000374436_20,NM_181468	Stop-gained	.	.	.	.	probably_damaging	deleterious	44
20	33867891	T	G	EIF6:ENST00000374436_20,NM_181468	Missense	.	.	.	.	benign	deleterious	23
20	33867891	T	C	EIF6:ENST00000374436_20,NM_181468	Missense	.	.	.	.	benign	deleterious	23
20	33867892	G	A	EIF6:ENST00000374436_20,NM_181468	Synonymous	.	.	.	.	probably_damaging	deleterious	14
20	33867892	G	T	EIF6:ENST00000374436_20,NM_181468	Synonymous	.	.	.	.	probably_damaging	deleterious	13
20	33867892	G	C	EIF6:ENST00000374436_20,NM_181468	Synonymous	3.97797791426662e-06	1	.	.	probably_damaging	deleterious	12
20	33867893	A	T	EIF6:ENST00000374436_20,NM_181468	Missense	.	.	.	.	probably_damaging	deleterious	28
20	33867893	A	G	EIF6:ENST00000374436_20,NM_181468	Missense	.	.	.	.	probably_damaging	deleterious	28
20	33867893	A	C	EIF6:ENST00000374436_20,NM_181468	Missense	.	.	.	.	probably_damaging	deleterious	28
20	33867894	G	A	EIF6:ENST00000374436_20,NM_181468	Missense	1.19341236375209e-05	3	.	.	probably_damaging	deleterious	26
20	33867894	G	T	EIF6:ENST00000374436_20,NM_181468	Missense	.	.	.	.	probably_damaging	deleterious	26
20	33867894	G	C	EIF6:ENST00000374436_20,NM_181468	Missense	.	.	.	.	probably_damaging	deleterious	25
20	33867895	C	A	EIF6:ENST00000374436_20,NM_181468	Synonymous	.	.	.	.	benign	deleterious	11
20	33867895	C	T	EIF6:ENST00000374436_20,NM_181468	Synonymous	.	.	.	.	benign	deleterious	11
20	33867895	C	G	EIF6:ENST00000374436_20,NM_181468	Synonymous	.	.	.	.	benign	benign	11
20	33867896	A	T	EIF6:ENST00000374436_20,NM_181468	Missense	.	.	.	.	probably_damaging	deleterious	26
20	33867896	A	G	EIF6:ENST00000374436_20,NM_181468	Missense	.	.	.	.	benign	deleterious	24
20	33867896	A	C	EIF6:ENST00000374436_20,NM_181468	Missense	.	.	.	.	probably_damaging	deleterious	27
20	33867897	C	A	EIF6:ENST00000374436_20,NM_181468	Missense	.	.	.	.	possibly_damaging	deleterious	24
20	33867897	C	T	EIF6:ENST00000374436_20,NM_181468	Missense	.	.	.	.	probably_damaging	deleterious	27
20	33867897	C	G	EIF6:ENST00000374436_20,NM_181468	Missense	.	.	.	.	possibly_damaging	deleterious	24
20	33867898	A	T	EIF6:ENST00000374436_20,NM_181468	Missense	.	.	.	.	probably_damaging	deleterious	24
20	33867898	A	G	EIF6:ENST00000374436_20,NM_181468	Synonymous	.	.	.	.	benign	deleterious	13
20	33867898	A	C	EIF6:ENST00000374436_20,NM_181468	Missense	.	.	.	.	probably_damaging	deleterious	24
20	33867899	T	A	EIF6:ENST00000374436_20,NM_181468	Missense	.	.	.	.	probably_damaging	deleterious	29
20	33867899	T	G	EIF6:ENST00000374436_20,NM_181468	Missense	.	.	.	.	probably_damaging	deleterious	27
20	33867899	T	C	EIF6:ENST00000374436_20,NM_181468	Missense	.	.	.	.	probably_damaging	deleterious	31
20	33867900	C	A	EIF6:ENST00000374436_20,NM_181468	Missense	.	.	.	.	probably_damaging	deleterious	32
20	33867900	C	T	EIF6:ENST00000374436_20,NM_181468	Missense	.	.	.	.	probably_damaging	deleterious	30
20	33867900	C	G	EIF6:ENST00000374436_20,NM_181468	Missense	.	.	.	.	probably_damaging	deleterious	31
20	33867901	T	A	EIF6:ENST00000374436_20,NM_181468	Synonymous	.	.	.	.	probably_damaging	deleterious	12
20	33867901	T	G	EIF6:ENST00000374436_20,NM_181468	Synonymous	.	.	.	.	benign	deleterious	12
20	33867901	T	C	EIF6:ENST00000374436_20,NM_181468	Synonymous	.	.	.	.	benign	deleterious	12
20	33867902	G	A	EIF6:ENST00000374436_20,NM_181468	Missense	.	.	.	.	probably_damaging	deleterious	28
20	33867902	G	T	EIF6:ENST00000374436_20,NM_181468	Missense	.	.	.	.	benign	deleterious	24
20	33867902	G	C	EIF6:ENST00000374436_20,NM_181468	Missense	.	.	.	.	benign	deleterious	24
20	33867903	C	A	EIF6:ENST00000374436_20,NM_181468	Missense	.	.	.	.	possibly_damaging	deleterious	24
20	33867903	C	T	EIF6:ENST00000374436_20,NM_181468	Missense	1.0612331529237e-05	3	.	.	probably_damaging	deleterious	24
20	33867903	C	G	EIF6:ENST00000374436_20,NM_181468	Missense	3.97952930127425e-06	1	.	.	probably_damaging	deleterious	28
20	33867904	C	A	EIF6:ENST00000374436_20,NM_181468	Synonymous	.	.	.	.	possibly_damaging	deleterious	12
20	33867904	C	T	EIF6:ENST00000374436_20,NM_181468	Synonymous	.	.	.	.	probably_damaging	deleterious	13
20	33867904	C	G	EIF6:ENST00000374436_20,NM_181468	Synonymous	.	.	.	.	possibly_damaging	deleterious	11
20	33867905	A	T	EIF6:ENST00000374436_20,NM_181468	Missense	.	.	.	.	probably_damaging	deleterious	30
20	33867905	A	G	EIF6:ENST00000374436_20,NM_181468	Missense	.	.	.	.	probably_damaging	deleterious	28
20	33867905	A	C	EIF6:ENST00000374436_20,NM_181468	Missense	.	.	.	.	probably_damaging	deleterious	31
20	33867906	G	A	EIF6:ENST00000374436_20,NM_181468	Synonymous	.	.	.	.	benign	deleterious	12
20	33867906	G	T	EIF6:ENST00000374436_20,NM_181468	Missense	.	.	.	.	probably_damaging	deleterious	25
20	33867906	G	C	EIF6:ENST00000374436_20,NM_181468	Missense	.	.	.	.	benign	deleterious	18
20	33867907	A	T	EIF6:ENST00000374436_20,NM_181468	Synonymous	.	.	.	.	benign	deleterious	12
20	33867907	A	G	EIF6:ENST00000374436_20,NM_181468	Synonymous	.	.	.	.	benign	deleterious	12
20	33867907	A	C	EIF6:ENST00000374436_20,NM_181468	Missense	.	.	.	.	possibly_damaging	deleterious	18
20	33867908	A	T	EIF6:ENST00000374436_20,NM_181468	Missense	.	.	.	.	probably_damaging	deleterious	28
20	33867908	A	G	EIF6:ENST00000374436_20,NM_181468	Missense	.	.	.	.	possibly_damaging	deleterious	24
20	33867908	A	C	EIF6:ENST00000374436_20,NM_181468	Missense	.	.	.	.	possibly_damaging	deleterious	28
20	33867909	T	A	EIF6:ENST00000374436_20,NM_181468	Missense	.	.	.	.	benign	deleterious	24
20	33867909	T	G	EIF6:ENST00000374436_20,NM_181468	Missense	.	.	.	.	benign	deleterious	23
20	33867909	T	C	EIF6:ENST00000374436_20,NM_181468	Missense	.	.	.	.	benign	deleterious	22
20	33867910	T	A	EIF6:ENST00000374436_20,NM_181468	Missense	.	.	.	.	possibly_damaging	deleterious	23
20	33867910	T	G	EIF6:ENST00000374436_20,NM_181468	Missense	.	.	.	.	possibly_damaging	deleterious	23
20	33867910	T	C	EIF6:ENST00000374436_20,NM_181468	Synonymous	.	.	.	.	benign	deleterious	12
20	33867911	T	A	EIF6:ENST00000374436_20,NM_181468	Missense	.	.	.	.	probably_damaging	deleterious	32
20	33867911	T	G	EIF6:ENST00000374436_20,NM_181468	Missense	.	.	.	.	probably_damaging	deleterious	31
20	33867911	T	C	EIF6:ENST00000374436_20,NM_181468	Missense	.	.	.	.	probably_damaging	deleterious	29
20	33867912	C	A	EIF6:ENST00000374436_20,NM_181468	Stop-gained	.	.	.	.	probably_damaging	deleterious	49
20	33867912	C	T	EIF6:ENST00000374436_20,NM_181468	Missense	.	.	.	.	probably_damaging	deleterious	32
20	33867912	C	G	EIF6:ENST00000374436_20,NM_181468	Missense	.	.	.	.	probably_damaging	deleterious	31
20	33867913	T	A	EIF6:ENST00000374436_20,NM_181468	Missense	.	.	.	.	probably_damaging	deleterious	26
20	33867913	T	G	EIF6:ENST00000374436_20,NM_181468	Missense	.	.	.	.	probably_damaging	deleterious	25
20	33867913	T	C	EIF6:ENST00000374436_20,NM_181468	Synonymous	.	.	.	.	possibly_damaging	deleterious	14
20	33867914	T	A	EIF6:ENST00000374436_20,NM_181468	Missense	.	.	.	.	probably_damaging	deleterious	32
20	33867914	T	G	EIF6:ENST00000374436_20,NM_181468	Missense	.	.	.	.	possibly_damaging	deleterious	29
20	33867914	T	C	EIF6:ENST00000374436_20,NM_181468	Missense	.	.	.	.	probably_damaging	deleterious	32
20	33867915	C	A	EIF6:ENST00000374436_20,NM_181468	Stop-gained	.	.	.	.	probably_damaging	deleterious	47
20	33867915	C	T	EIF6:ENST00000374436_20,NM_181468	Missense	.	.	.	.	possibly_damaging	deleterious	32
20	33867915	C	G	EIF6:ENST00000374436_20,NM_181468	Missense	.	.	.	.	possibly_damaging	deleterious	28
20	33867916	T	A	EIF6:ENST00000374436_20,NM_181468	Synonymous	.	.	.	.	probably_damaging	deleterious	12
20	33867916	T	G	EIF6:ENST00000374436_20,NM_181468	Synonymous	.	.	.	.	benign	deleterious	12
20	33867916	T	C	EIF6:ENST00000374436_20,NM_181468	Synonymous	3.98146231147776e-06	1	.	.	possibly_damaging	deleterious	12
20	33867917	G	A	EIF6:ENST00000374436_20,NM_181468	Missense	.	.	.	.	probably_damaging	deleterious	30
20	33867917	G	T	EIF6:ENST00000374436_20,NM_181468	Missense	.	.	.	.	probably_damaging	deleterious	27
20	33867917	G	C	EIF6:ENST00000374436_20,NM_181468	Missense	.	.	.	.	probably_damaging	deleterious	27
20	33867918	T	A	EIF6:ENST00000374436_20,NM_181468	Missense	.	.	.	.	possibly_damaging	deleterious	23
20	33867918	T	G	EIF6:ENST00000374436_20,NM_181468	Missense	.	.	.	.	probably_damaging	deleterious	26
20	33867918	T	C	EIF6:ENST00000374436_20,NM_181468	Missense	.	.	.	.	probably_damaging	deleterious	26
20	33867919	C	A	EIF6:ENST00000374436_20,NM_181468	Splice Region,Missense	.	.	.	.	possibly_damaging	deleterious	17
20	33867919	C	T	EIF6:ENST00000374436_20,NM_181468	Splice Region,Synonymous	.	.	.	.	benign	deleterious	12
20	33867919	C	G	EIF6:ENST00000374436_20,NM_181468	Splice Region,Missense	.	.	.	.	possibly_damaging	deleterious	16
20	33867920	T	A	EIF6:ENST00000374436_20,NM_181468	Splice Region,Missense	4.24862981688405e-05	12	.	.	probably_damaging	deleterious	32
20	33867920	T	G	EIF6:ENST00000374436_20,NM_181468	Splice Region,Missense	.	.	.	.	possibly_damaging	deleterious	26
20	33867920	T	C	EIF6:ENST00000374436_20,NM_181468	Splice Region,Missense	.	.	.	.	benign	deleterious	30
20	33867921	C	A	EIF6:ENST00000374436_20,NM_181468	Splice Region,Stop-gained	.	.	.	.	probably_damaging	deleterious	56
20	33867921	C	T	EIF6:ENST00000374436_20,NM_181468	Splice Region,Missense	.	.	.	.	probably_damaging	deleterious	33
20	33867921	C	G	EIF6:ENST00000374436_20,NM_181468	Splice Region,Missense	.	.	.	.	probably_damaging	deleterious	33
20	33868457	C	A	EIF6:ENST00000374436_20,NM_181468	Splice Region,Missense	.	.	.	.	benign	benign	32
20	33868457	C	T	EIF6:ENST00000374436_20,NM_181468	Splice Region,Synonymous	.	.	.	.	benign	benign	24
20	33868457	C	G	EIF6:ENST00000374436_20,NM_181468	Splice Region,Missense	.	.	.	.	benign	benign	32
20	33868458	C	A	EIF6:ENST00000374436_20,NM_181468	Splice Region,Missense	.	.	.	.	benign	deleterious	27
20	33868458	C	T	EIF6:ENST00000374436_20,NM_181468	Splice Region,Missense	.	.	.	.	benign	benign	23
20	33868458	C	G	EIF6:ENST00000374436_20,NM_181468	Splice Region,Missense	.	.	.	.	possibly_damaging	deleterious	29
20	33868459	T	A	EIF6:ENST00000374436_20,NM_181468	Splice Region,Missense	.	.	.	.	benign	benign	24
20	33868459	T	G	EIF6:ENST00000374436_20,NM_181468	Splice Region,Synonymous	.	.	.	.	benign	benign	16
20	33868459	T	C	EIF6:ENST00000374436_20,NM_181468	Splice Region,Missense	.	.	.	.	benign	deleterious	24
20	33868460	G	A	EIF6:ENST00000374436_20,NM_181468	Synonymous	.	.	.	.	benign	benign	12
20	33868460	G	T	EIF6:ENST00000374436_20,NM_181468	Missense	.	.	.	.	benign	benign	19
20	33868460	G	C	EIF6:ENST00000374436_20,NM_181468	Missense	.	.	.	.	benign	benign	19
20	33868461	T	A	EIF6:ENST00000374436_20,NM_181468	Missense	.	.	.	.	possibly_damaging	deleterious	30
20	33868461	T	G	EIF6:ENST00000374436_20,NM_181468	Missense	.	.	.	.	possibly_damaging	deleterious	27
20	33868461	T	C	EIF6:ENST00000374436_20,NM_181468	Missense	.	.	.	.	benign	deleterious	25
20	33868462	C	A	EIF6:ENST00000374436_20,NM_181468	Missense	.	.	.	.	probably_damaging	deleterious	27
20	33868462	C	T	EIF6:ENST00000374436_20,NM_181468	Missense	.	.	.	.	possibly_damaging	deleterious	26
20	33868462	C	G	EIF6:ENST00000374436_20,NM_181468	Missense	.	.	.	.	benign	deleterious	24
20	33868463	C	A	EIF6:ENST00000374436_20,NM_181468	Missense	.	.	.	.	possibly_damaging	deleterious	24
20	33868463	C	T	EIF6:ENST00000374436_20,NM_181468	Synonymous	.	.	.	.	benign	benign	12
20	33868463	C	G	EIF6:ENST00000374436_20,NM_181468	Missense	.	.	.	.	possibly_damaging	deleterious	24
20	33868464	A	T	EIF6:ENST00000374436_20,NM_181468	Stop-gained	.	.	.	.	probably_damaging	deleterious	38
20	33868464	A	G	EIF6:ENST00000374436_20,NM_181468	Missense	.	.	.	.	probably_damaging	deleterious	28
20	33868464	A	C	EIF6:ENST00000374436_20,NM_181468	Missense	.	.	.	.	probably_damaging	deleterious	29
20	33868465	A	T	EIF6:ENST00000374436_20,NM_181468	Missense	.	.	.	.	possibly_damaging	benign	23
20	33868465	A	G	EIF6:ENST00000374436_20,NM_181468	Synonymous	.	.	.	.	benign	benign	12
20	33868465	A	C	EIF6:ENST00000374436_20,NM_181468	Missense	.	.	.	.	benign	benign	19
20	33868466	G	A	EIF6:ENST00000374436_20,NM_181468	Synonymous	.	.	.	.	benign	benign	12
20	33868466	G	T	EIF6:ENST00000374436_20,NM_181468	Missense	.	.	.	.	benign	benign	20
20	33868466	G	C	EIF6:ENST00000374436_20,NM_181468	Missense	.	.	.	.	benign	benign	20
20	33868467	T	A	EIF6:ENST00000374436_20,NM_181468	Missense	.	.	.	.	probably_damaging	deleterious	27
20	33868467	T	G	EIF6:ENST00000374436_20,NM_181468	Missense	.	.	.	.	probably_damaging	deleterious	26
20	33868467	T	C	EIF6:ENST00000374436_20,NM_181468	Missense	.	.	.	.	probably_damaging	deleterious	27
20	33868468	C	A	EIF6:ENST00000374436_20,NM_181468	Missense	.	.	.	.	possibly_damaging	deleterious	30
20	33868468	C	T	EIF6:ENST00000374436_20,NM_181468	Missense	.	.	.	.	possibly_damaging	deleterious	30
20	33868468	C	G	EIF6:ENST00000374436_20,NM_181468	Missense	.	.	.	.	probably_damaging	deleterious	30
20	33868469	T	A	EIF6:ENST00000374436_20,NM_181468	Synonymous	.	.	.	.	benign	benign	14
20	33868469	T	G	EIF6:ENST00000374436_20,NM_181468	Synonymous	.	.	.	.	benign	benign	13
20	33868469	T	C	EIF6:ENST00000374436_20,NM_181468	Synonymous	.	.	.	.	benign	benign	14
20	33868470	G	A	EIF6:ENST00000374436_20,NM_181468	Missense	.	.	.	.	benign	deleterious	26
20	33868470	G	T	EIF6:ENST00000374436_20,NM_181468	Missense	.	.	.	.	possibly_damaging	deleterious	28
20	33868470	G	C	EIF6:ENST00000374436_20,NM_181468	Missense	.	.	.	.	possibly_damaging	deleterious	27
20	33868471	G	A	EIF6:ENST00000374436_20,NM_181468	Missense	.	.	.	.	benign	benign	23
20	33868471	G	T	EIF6:ENST00000374436_20,NM_181468	Missense	.	.	.	.	benign	benign	21
20	33868471	G	C	EIF6:ENST00000374436_20,NM_181468	Missense	.	.	.	.	benign	benign	21
20	33868472	G	A	EIF6:ENST00000374436_20,NM_181468	Synonymous	3.55661779873811e-06	1	.	.	benign	benign	11
20	33868472	G	T	EIF6:ENST00000374436_20,NM_181468	Missense	.	.	.	.	probably_damaging	deleterious	24
20	33868472	G	C	EIF6:ENST00000374436_20,NM_181468	Missense	.	.	.	.	probably_damaging	deleterious	24
20	33868473	T	A	EIF6:ENST00000374436_20,NM_181468	Missense	.	.	.	.	probably_damaging	deleterious	28
20	33868473	T	G	EIF6:ENST00000374436_20,NM_181468	Missense	.	.	.	.	probably_damaging	deleterious	28
20	33868473	T	C	EIF6:ENST00000374436_20,NM_181468	Missense	4.00490200004806e-06	1	.	.	probably_damaging	deleterious	26
20	33868474	G	A	EIF6:ENST00000374436_20,NM_181468	Missense	.	.	.	.	probably_damaging	deleterious	28
20	33868474	G	T	EIF6:ENST00000374436_20,NM_181468	Missense	.	.	.	.	possibly_damaging	deleterious	27
20	33868474	G	C	EIF6:ENST00000374436_20,NM_181468	Missense	.	.	.	.	probably_damaging	deleterious	29
20	33868475	G	A	EIF6:ENST00000374436_20,NM_181468	Synonymous	.	.	.	.	benign	benign	12
20	33868475	G	T	EIF6:ENST00000374436_20,NM_181468	Synonymous	.	.	.	.	benign	benign	12
20	33868475	G	C	EIF6:ENST00000374436_20,NM_181468	Synonymous	.	.	.	.	benign	benign	12
20	33868476	A	T	EIF6:ENST00000374436_20,NM_181468	Missense	.	.	.	.	possibly_damaging	deleterious	29
20	33868476	A	G	EIF6:ENST00000374436_20,NM_181468	Missense	.	.	.	.	benign	benign	23
20	33868476	A	C	EIF6:ENST00000374436_20,NM_181468	Missense	.	.	.	.	possibly_damaging	deleterious	28
20	33868477	C	A	EIF6:ENST00000374436_20,NM_181468	Missense	.	.	.	.	possibly_damaging	deleterious	28
20	33868477	C	T	EIF6:ENST00000374436_20,NM_181468	Missense	.	.	.	.	benign	benign	23
20	33868477	C	G	EIF6:ENST00000374436_20,NM_181468	Missense	.	.	.	.	benign	benign	23
20	33868478	C	A	EIF6:ENST00000374436_20,NM_181468	Missense	.	.	.	.	probably_damaging	deleterious	24
20	33868478	C	T	EIF6:ENST00000374436_20,NM_181468	Synonymous	.	.	.	.	benign	benign	12
20	33868478	C	G	EIF6:ENST00000374436_20,NM_181468	Missense	.	.	.	.	probably_damaging	deleterious	24
20	33868479	A	T	EIF6:ENST00000374436_20,NM_181468	Stop-gained	.	.	.	.	probably_damaging	deleterious	36
20	33868479	A	G	EIF6:ENST00000374436_20,NM_181468	Missense	.	.	.	.	probably_damaging	deleterious	26
20	33868479	A	C	EIF6:ENST00000374436_20,NM_181468	Missense	.	.	.	.	probably_damaging	deleterious	26
20	33868480	A	T	EIF6:ENST00000374436_20,NM_181468	Missense	.	.	.	.	probably_damaging	deleterious	26
20	33868480	A	G	EIF6:ENST00000374436_20,NM_181468	Synonymous	.	.	.	.	benign	benign	14
20	33868480	A	C	EIF6:ENST00000374436_20,NM_181468	Missense	1.06606777348192e-05	3	.	.	possibly_damaging	deleterious	25
20	33868481	G	A	EIF6:ENST00000374436_20,NM_181468	Synonymous	.	.	.	.	benign	benign	14
20	33868481	G	T	EIF6:ENST00000374436_20,NM_181468	Synonymous	.	.	.	.	benign	benign	13
20	33868481	G	C	EIF6:ENST00000374436_20,NM_181468	Synonymous	.	.	.	.	benign	benign	13
20	33868482	G	A	EIF6:ENST00000374436_20,NM_181468	Missense	.	.	.	.	probably_damaging	deleterious	28
20	33868482	G	T	EIF6:ENST00000374436_20,NM_181468	Missense	.	.	.	.	probably_damaging	deleterious	28
20	33868482	G	C	EIF6:ENST00000374436_20,NM_181468	Missense	.	.	.	.	benign	deleterious	25
20	33868483	C	A	EIF6:ENST00000374436_20,NM_181468	Missense	.	.	.	.	possibly_damaging	deleterious	26
20	33868483	C	T	EIF6:ENST00000374436_20,NM_181468	Missense	.	.	.	.	possibly_damaging	deleterious	27
20	33868483	C	G	EIF6:ENST00000374436_20,NM_181468	Missense	.	.	.	.	probably_damaging	deleterious	28
20	33868484	C	A	EIF6:ENST00000374436_20,NM_181468	Synonymous	.	.	.	.	benign	benign	12
20	33868484	C	T	EIF6:ENST00000374436_20,NM_181468	Synonymous	.	.	.	.	benign	benign	13
20	33868484	C	G	EIF6:ENST00000374436_20,NM_181468	Synonymous	.	.	.	.	benign	benign	12
20	33868485	A	T	EIF6:ENST00000374436_20,NM_181468	Missense	.	.	.	.	probably_damaging	deleterious	28
20	33868485	A	G	EIF6:ENST00000374436_20,NM_181468	Missense	.	.	.	.	possibly_damaging	benign	25
20	33868485	A	C	EIF6:ENST00000374436_20,NM_181468	Missense	.	.	.	.	probably_damaging	deleterious	28
20	33868486	C	A	EIF6:ENST00000374436_20,NM_181468	Missense	.	.	.	.	possibly_damaging	deleterious	25
20	33868486	C	T	EIF6:ENST00000374436_20,NM_181468	Missense	1.19985601727793e-05	3	.	.	probably_damaging	deleterious	26
20	33868486	C	G	EIF6:ENST00000374436_20,NM_181468	Missense	.	.	.	.	possibly_damaging	deleterious	25
20	33868487	G	A	EIF6:ENST00000374436_20,NM_181468	Synonymous	0.00331346909204554	933	.	.	benign	benign	9
20	33868487	G	T	EIF6:ENST00000374436_20,NM_181468	Stop-gained	.	.	.	.	probably_damaging	deleterious	33
20	33868487	G	C	EIF6:ENST00000374436_20,NM_181468	Stop-gained	.	.	.	.	probably_damaging	deleterious	33
20	33868488	T	A	EIF6:ENST00000374436_20,NM_181468	Missense	.	.	.	.	benign	benign	23
20	33868488	T	G	EIF6:ENST00000374436_20,NM_181468	Missense	.	.	.	.	benign	benign	24
20	33868488	T	C	EIF6:ENST00000374436_20,NM_181468	Missense	.	.	.	.	probably_damaging	deleterious	28
20	33868489	A	T	EIF6:ENST00000374436_20,NM_181468	Missense	.	.	.	.	possibly_damaging	benign	25
20	33868489	A	G	EIF6:ENST00000374436_20,NM_181468	Missense	.	.	.	.	benign	benign	23
20	33868489	A	C	EIF6:ENST00000374436_20,NM_181468	Missense	.	.	.	.	possibly_damaging	deleterious	28
20	33868490	G	A	EIF6:ENST00000374436_20,NM_181468	Synonymous	.	.	.	.	benign	benign	13
20	33868490	G	T	EIF6:ENST00000374436_20,NM_181468	Missense	.	.	.	.	probably_damaging	deleterious	25
20	33868490	G	C	EIF6:ENST00000374436_20,NM_181468	Missense	.	.	.	.	probably_damaging	deleterious	28
20	33868491	T	A	EIF6:ENST00000374436_20,NM_181468	Missense	.	.	.	.	probably_damaging	deleterious	28
20	33868491	T	G	EIF6:ENST00000374436_20,NM_181468	Missense	.	.	.	.	probably_damaging	deleterious	28
20	33868491	T	C	EIF6:ENST00000374436_20,NM_181468	Missense	.	.	.	.	probably_damaging	deleterious	28
20	33868492	C	A	EIF6:ENST00000374436_20,NM_181468	Missense	.	.	.	.	probably_damaging	deleterious	30
20	33868492	C	T	EIF6:ENST00000374436_20,NM_181468	Missense	.	.	.	.	probably_damaging	deleterious	30
20	33868492	C	G	EIF6:ENST00000374436_20,NM_181468	Missense	.	.	.	.	probably_damaging	deleterious	29
20	33868493	A	T	EIF6:ENST00000374436_20,NM_181468	Missense	.	.	.	.	probably_damaging	deleterious	24
20	33868493	A	G	EIF6:ENST00000374436_20,NM_181468	Synonymous	.	.	.	.	benign	benign	12
20	33868493	A	C	EIF6:ENST00000374436_20,NM_181468	Missense	.	.	.	.	probably_damaging	deleterious	24
20	33868494	T	A	EIF6:ENST00000374436_20,NM_181468	Missense	.	.	.	.	probably_damaging	deleterious	28
20	33868494	T	G	EIF6:ENST00000374436_20,NM_181468	Missense	.	.	.	.	probably_damaging	deleterious	26
20	33868494	T	C	EIF6:ENST00000374436_20,NM_181468	Missense	.	.	.	.	benign	deleterious	24
20	33868495	T	A	EIF6:ENST00000374436_20,NM_181468	Missense	.	.	.	.	probably_damaging	deleterious	28
20	33868495	T	G	EIF6:ENST00000374436_20,NM_181468	Missense	.	.	.	.	probably_damaging	deleterious	26
20	33868495	T	C	EIF6:ENST00000374436_20,NM_181468	Missense	.	.	.	.	probably_damaging	deleterious	27
20	33868496	G	A	EIF6:ENST00000374436_20,NM_181468	Synonymous	.	.	.	.	benign	benign	13
20	33868496	G	T	EIF6:ENST00000374436_20,NM_181468	Stop-gained	.	.	.	.	probably_damaging	deleterious	35
20	33868496	G	C	EIF6:ENST00000374436_20,NM_181468	Missense	.	.	.	.	possibly_damaging	deleterious	25
20	33868497	C	A	EIF6:ENST00000374436_20,NM_181468	Missense	.	.	.	.	probably_damaging	deleterious	29
20	33868497	C	T	EIF6:ENST00000374436_20,NM_181468	Missense	.	.	.	.	probably_damaging	deleterious	28
20	33868497	C	G	EIF6:ENST00000374436_20,NM_181468	Missense	.	.	.	.	benign	deleterious	24
20	33868498	A	T	EIF6:ENST00000374436_20,NM_181468	Missense	.	.	.	.	benign	deleterious	24
20	33868498	A	G	EIF6:ENST00000374436_20,NM_181468	Missense	.	.	.	.	probably_damaging	deleterious	28
20	33868498	A	C	EIF6:ENST00000374436_20,NM_181468	Missense	.	.	.	.	possibly_damaging	deleterious	27
20	33868499	G	A	EIF6:ENST00000374436_20,NM_181468	Synonymous	2.12944166039664e-05	6	.	.	benign	benign	13
20	33868499	G	T	EIF6:ENST00000374436_20,NM_181468	Synonymous	.	.	.	.	benign	benign	12
20	33868499	G	C	EIF6:ENST00000374436_20,NM_181468	Synonymous	.	.	.	.	benign	benign	12
20	33868500	G	A	EIF6:ENST00000374436_20,NM_181468	Missense	.	.	.	.	benign	deleterious	24
20	33868500	G	T	EIF6:ENST00000374436_20,NM_181468	Missense	.	.	.	.	benign	deleterious	24
20	33868500	G	C	EIF6:ENST00000374436_20,NM_181468	Missense	.	.	.	.	benign	benign	23
20	33868501	T	A	EIF6:ENST00000374436_20,NM_181468	Missense	.	.	.	.	benign	benign	21
20	33868501	T	G	EIF6:ENST00000374436_20,NM_181468	Missense	.	.	.	.	benign	deleterious	24
20	33868501	T	C	EIF6:ENST00000374436_20,NM_181468	Missense	.	.	.	.	benign	benign	17
20	33868502	G	A	EIF6:ENST00000374436_20,NM_181468	Synonymous	.	.	.	.	benign	benign	12
20	33868502	G	T	EIF6:ENST00000374436_20,NM_181468	Synonymous	.	.	.	.	benign	benign	12
20	33868502	G	C	EIF6:ENST00000374436_20,NM_181468	Synonymous	.	.	.	.	benign	benign	12
20	33868503	G	A	EIF6:ENST00000374436_20,NM_181468	Missense	3.99364212174219e-06	1	.	.	benign	benign	19
20	33868503	G	T	EIF6:ENST00000374436_20,NM_181468	Missense	.	.	.	.	benign	deleterious	24
20	33868503	G	C	EIF6:ENST00000374436_20,NM_181468	Missense	.	.	.	.	benign	deleterious	24
20	33868504	T	A	EIF6:ENST00000374436_20,NM_181468	Missense	.	.	.	.	benign	deleterious	23
20	33868504	T	G	EIF6:ENST00000374436_20,NM_181468	Missense	.	.	.	.	benign	deleterious	24
20	33868504	T	C	EIF6:ENST00000374436_20,NM_181468	Missense	.	.	.	.	benign	deleterious	23
20	33868505	G	A	EIF6:ENST00000374436_20,NM_181468	Synonymous	.	.	.	.	benign	benign	12
20	33868505	G	T	EIF6:ENST00000374436_20,NM_181468	Synonymous	.	.	.	.	benign	benign	12
20	33868505	G	C	EIF6:ENST00000374436_20,NM_181468	Synonymous	.	.	.	.	benign	benign	11
20	33868506	A	T	EIF6:ENST00000374436_20,NM_181468	Missense	.	.	.	.	possibly_damaging	deleterious	27
20	33868506	A	G	EIF6:ENST00000374436_20,NM_181468	Missense	.	.	.	.	benign	benign	23
20	33868506	A	C	EIF6:ENST00000374436_20,NM_181468	Missense	.	.	.	.	benign	benign	23
20	33868507	C	A	EIF6:ENST00000374436_20,NM_181468	Missense	.	.	.	.	benign	benign	24
20	33868507	C	T	EIF6:ENST00000374436_20,NM_181468	Missense	.	.	.	.	benign	benign	23
20	33868507	C	G	EIF6:ENST00000374436_20,NM_181468	Missense	.	.	.	.	benign	benign	23
20	33868508	A	T	EIF6:ENST00000374436_20,NM_181468	Missense	.	.	.	.	probably_damaging	deleterious	24
20	33868508	A	G	EIF6:ENST00000374436_20,NM_181468	Synonymous	.	.	.	.	benign	benign	11
20	33868508	A	C	EIF6:ENST00000374436_20,NM_181468	Missense	.	.	.	.	probably_damaging	deleterious	24
20	33868509	T	A	EIF6:ENST00000374436_20,NM_181468	Missense	.	.	.	.	probably_damaging	deleterious	28
20	33868509	T	G	EIF6:ENST00000374436_20,NM_181468	Missense	.	.	.	.	probably_damaging	deleterious	26
20	33868509	T	C	EIF6:ENST00000374436_20,NM_181468	Missense	2.39545821123151e-05	6	.	.	possibly_damaging	deleterious	25
20	33868510	T	A	EIF6:ENST00000374436_20,NM_181468	Missense	.	.	.	.	probably_damaging	deleterious	28
20	33868510	T	G	EIF6:ENST00000374436_20,NM_181468	Missense	.	.	.	.	probably_damaging	deleterious	26
20	33868510	T	C	EIF6:ENST00000374436_20,NM_181468	Missense	.	.	.	.	probably_damaging	deleterious	27
20	33868511	G	A	EIF6:ENST00000374436_20,NM_181468	Synonymous	.	.	.	.	benign	benign	17
20	33868511	G	T	EIF6:ENST00000374436_20,NM_181468	Synonymous	.	.	.	.	benign	benign	13
20	33868511	G	C	EIF6:ENST00000374436_20,NM_181468	Synonymous	.	.	.	.	benign	benign	13
20	33868512	C	A	EIF6:ENST00000374436_20,NM_181468	Missense	.	.	.	.	probably_damaging	deleterious	28
20	33868512	C	T	EIF6:ENST00000374436_20,NM_181468	Missense	.	.	.	.	probably_damaging	deleterious	28
20	33868512	C	G	EIF6:ENST00000374436_20,NM_181468	Missense	.	.	.	.	probably_damaging	deleterious	27
20	33868513	C	A	EIF6:ENST00000374436_20,NM_181468	Missense	.	.	.	.	probably_damaging	deleterious	27
20	33868513	C	T	EIF6:ENST00000374436_20,NM_181468	Missense	.	.	.	.	probably_damaging	deleterious	26
20	33868513	C	G	EIF6:ENST00000374436_20,NM_181468	Missense	.	.	.	.	probably_damaging	deleterious	26
20	33868514	C	A	EIF6:ENST00000374436_20,NM_181468	Missense	3.99278105185824e-06	1	.	.	probably_damaging	deleterious	24
20	33868514	C	T	EIF6:ENST00000374436_20,NM_181468	Synonymous	.	.	.	.	benign	benign	12
20	33868514	C	G	EIF6:ENST00000374436_20,NM_181468	Missense	.	.	.	.	probably_damaging	deleterious	24
20	33868515	A	T	EIF6:ENST00000374436_20,NM_181468	Stop-gained	.	.	.	.	probably_damaging	deleterious	38
20	33868515	A	G	EIF6:ENST00000374436_20,NM_181468	Missense	.	.	.	.	probably_damaging	deleterious	28
20	33868515	A	C	EIF6:ENST00000374436_20,NM_181468	Missense	.	.	.	.	probably_damaging	deleterious	28
20	33868516	A	T	EIF6:ENST00000374436_20,NM_181468	Missense	.	.	.	.	probably_damaging	deleterious	24
20	33868516	A	G	EIF6:ENST00000374436_20,NM_181468	Synonymous	.	.	.	.	benign	benign	12
20	33868516	A	C	EIF6:ENST00000374436_20,NM_181468	Missense	.	.	.	.	probably_damaging	benign	23
20	33868517	G	A	EIF6:ENST00000374436_20,NM_181468	Synonymous	.	.	.	.	benign	benign	13
20	33868517	G	T	EIF6:ENST00000374436_20,NM_181468	Synonymous	.	.	.	.	benign	benign	13
20	33868517	G	C	EIF6:ENST00000374436_20,NM_181468	Synonymous	.	.	.	.	benign	benign	12
20	33868518	G	A	EIF6:ENST00000374436_20,NM_181468	Missense	.	.	.	.	probably_damaging	deleterious	30
20	33868518	G	T	EIF6:ENST00000374436_20,NM_181468	Missense	.	.	.	.	probably_damaging	deleterious	29
20	33868518	G	C	EIF6:ENST00000374436_20,NM_181468	Missense	.	.	.	.	possibly_damaging	deleterious	27
20	33868519	C	A	EIF6:ENST00000374436_20,NM_181468	Missense	.	.	.	.	possibly_damaging	benign	25
20	33868519	C	T	EIF6:ENST00000374436_20,NM_181468	Missense	.	.	.	.	probably_damaging	deleterious	28
20	33868519	C	G	EIF6:ENST00000374436_20,NM_181468	Missense	.	.	.	.	probably_damaging	deleterious	29
20	33868520	T	A	EIF6:ENST00000374436_20,NM_181468	Synonymous	.	.	.	.	benign	benign	12
20	33868520	T	G	EIF6:ENST00000374436_20,NM_181468	Synonymous	.	.	.	.	benign	benign	12
20	33868520	T	C	EIF6:ENST00000374436_20,NM_181468	Synonymous	.	.	.	.	benign	benign	12
20	33868521	G	A	EIF6:ENST00000374436_20,NM_181468	Missense	.	.	.	.	probably_damaging	deleterious	31
20	33868521	G	T	EIF6:ENST00000374436_20,NM_181468	Stop-gained	.	.	.	.	probably_damaging	deleterious	38
20	33868521	G	C	EIF6:ENST00000374436_20,NM_181468	Stop-gained	.	.	.	.	probably_damaging	deleterious	38
20	33868522	A	T	EIF6:ENST00000374436_20,NM_181468	Missense	.	.	.	.	benign	deleterious	24
20	33868522	A	G	EIF6:ENST00000374436_20,NM_181468	Missense	.	.	.	.	probably_damaging	deleterious	28
20	33868522	A	C	EIF6:ENST00000374436_20,NM_181468	Missense	.	.	.	.	possibly_damaging	deleterious	26
20	33868523	G	A	EIF6:ENST00000374436_20,NM_181468	Synonymous	.	.	.	.	benign	benign	12
20	33868523	G	T	EIF6:ENST00000374436_20,NM_181468	Synonymous	.	.	.	.	benign	benign	12
20	33868523	G	C	EIF6:ENST00000374436_20,NM_181468	Synonymous	.	.	.	.	benign	benign	12
20	33868524	A	T	EIF6:ENST00000374436_20,NM_181468	Missense	.	.	.	.	probably_damaging	deleterious	28
20	33868524	A	G	EIF6:ENST00000374436_20,NM_181468	Missense	.	.	.	.	probably_damaging	deleterious	29
20	33868524	A	C	EIF6:ENST00000374436_20,NM_181468	Missense	.	.	.	.	possibly_damaging	deleterious	28
20	33868525	G	A	EIF6:ENST00000374436_20,NM_181468	Missense	.	.	.	.	benign	benign	23
20	33868525	G	T	EIF6:ENST00000374436_20,NM_181468	Missense	.	.	.	.	benign	deleterious	24
20	33868525	G	C	EIF6:ENST00000374436_20,NM_181468	Missense	.	.	.	.	possibly_damaging	deleterious	25
20	33868526	C	A	EIF6:ENST00000374436_20,NM_181468	Synonymous	.	.	.	.	benign	benign	13
20	33868526	C	T	EIF6:ENST00000374436_20,NM_181468	Synonymous	.	.	.	.	benign	benign	13
20	33868526	C	G	EIF6:ENST00000374436_20,NM_181468	Synonymous	.	.	.	.	benign	benign	13
20	33868527	C	A	EIF6:ENST00000374436_20,NM_181468	Missense	.	.	.	.	possibly_damaging	deleterious	27
20	33868527	C	T	EIF6:ENST00000374436_20,NM_181468	Missense	0.000173869846000994	49	.	.	possibly_damaging	deleterious	27
20	33868527	C	G	EIF6:ENST00000374436_20,NM_181468	Missense	.	.	.	.	benign	deleterious	24
20	33868528	G	A	EIF6:ENST00000374436_20,NM_181468	Missense	7.98696527267499e-06	2	.	.	probably_damaging	deleterious	32
20	33868528	G	T	EIF6:ENST00000374436_20,NM_181468	Synonymous	.	.	.	.	benign	benign	14
20	33868528	G	C	EIF6:ENST00000374436_20,NM_181468	Missense	.	.	.	.	possibly_damaging	deleterious	30
20	33868529	C	A	EIF6:ENST00000374436_20,NM_181468	Missense	.	.	.	.	benign	benign	19
20	33868529	C	T	EIF6:ENST00000374436_20,NM_181468	Synonymous	.	.	.	.	benign	benign	12
20	33868529	C	G	EIF6:ENST00000374436_20,NM_181468	Missense	.	.	.	.	benign	benign	19
20	33868530	T	A	EIF6:ENST00000374436_20,NM_181468	Missense	.	.	.	.	probably_damaging	deleterious	31
20	33868530	T	G	EIF6:ENST00000374436_20,NM_181468	Missense	.	.	.	.	probably_damaging	deleterious	29
20	33868530	T	C	EIF6:ENST00000374436_20,NM_181468	Missense	.	.	.	.	probably_damaging	deleterious	32
20	33868531	C	A	EIF6:ENST00000374436_20,NM_181468	Stop-gained	.	.	.	.	probably_damaging	deleterious	38
20	33868531	C	T	EIF6:ENST00000374436_20,NM_181468	Missense	.	.	.	.	probably_damaging	deleterious	30
20	33868531	C	G	EIF6:ENST00000374436_20,NM_181468	Missense	.	.	.	.	probably_damaging	deleterious	27
20	33868532	C	A	EIF6:ENST00000374436_20,NM_181468	Missense	.	.	.	.	benign	benign	23
20	33868532	C	T	EIF6:ENST00000374436_20,NM_181468	Synonymous	.	.	.	.	benign	benign	13
20	33868532	C	G	EIF6:ENST00000374436_20,NM_181468	Missense	.	.	.	.	benign	benign	23
20	33868533	T	A	EIF6:ENST00000374436_20,NM_181468	Missense	.	.	.	.	possibly_damaging	deleterious	29
20	33868533	T	G	EIF6:ENST00000374436_20,NM_181468	Missense	.	.	.	.	possibly_damaging	benign	25
20	33868533	T	C	EIF6:ENST00000374436_20,NM_181468	Missense	.	.	.	.	possibly_damaging	benign	28
20	33868534	C	A	EIF6:ENST00000374436_20,NM_181468	Stop-gained	.	.	.	.	probably_damaging	deleterious	38
20	33868534	C	T	EIF6:ENST00000374436_20,NM_181468	Missense	.	.	.	.	benign	deleterious	25
20	33868534	C	G	EIF6:ENST00000374436_20,NM_181468	Missense	.	.	.	.	benign	deleterious	25
20	33868535	C	A	EIF6:ENST00000374436_20,NM_181468	Synonymous	.	.	.	.	benign	benign	11
20	33868535	C	T	EIF6:ENST00000374436_20,NM_181468	Synonymous	3.98956330240092e-06	1	.	.	benign	benign	11
20	33868535	C	G	EIF6:ENST00000374436_20,NM_181468	Synonymous	.	.	.	.	benign	benign	10
20	33868536	A	T	EIF6:ENST00000374436_20,NM_181468	Missense	.	.	.	.	probably_damaging	deleterious	28
20	33868536	A	G	EIF6:ENST00000374436_20,NM_181468	Missense	.	.	.	.	possibly_damaging	benign	25
20	33868536	A	C	EIF6:ENST00000374436_20,NM_181468	Missense	.	.	.	.	probably_damaging	deleterious	30
20	33868537	C	A	EIF6:ENST00000374436_20,NM_181468	Missense	.	.	.	.	benign	benign	23
20	33868537	C	T	EIF6:ENST00000374436_20,NM_181468	Missense	.	.	.	.	possibly_damaging	deleterious	26
20	33868537	C	G	EIF6:ENST00000374436_20,NM_181468	Missense	.	.	.	.	benign	benign	23
20	33868538	C	A	EIF6:ENST00000374436_20,NM_181468	Synonymous	.	.	.	.	benign	benign	12
20	33868538	C	T	EIF6:ENST00000374436_20,NM_181468	Synonymous	.	.	.	.	benign	benign	13
20	33868538	C	G	EIF6:ENST00000374436_20,NM_181468	Synonymous	.	.	.	.	benign	benign	12
20	33868539	C	A	EIF6:ENST00000374436_20,NM_181468	Missense	.	.	.	.	possibly_damaging	deleterious	28
20	33868539	C	T	EIF6:ENST00000374436_20,NM_181468	Missense	7.97441806684157e-06	2	.	.	probably_damaging	deleterious	30
20	33868539	C	G	EIF6:ENST00000374436_20,NM_181468	Missense	3.98720903342079e-06	1	.	.	probably_damaging	deleterious	30
20	33868540	G	A	EIF6:ENST00000374436_20,NM_181468	Missense	3.9883540063016e-06	1	.	.	probably_damaging	deleterious	32
20	33868540	G	T	EIF6:ENST00000374436_20,NM_181468	Synonymous	.	.	.	.	benign	benign	13
20	33868540	G	C	EIF6:ENST00000374436_20,NM_181468	Missense	.	.	.	.	probably_damaging	deleterious	27
20	33868541	C	A	EIF6:ENST00000374436_20,NM_181468	Missense	.	.	.	.	benign	benign	16
20	33868541	C	T	EIF6:ENST00000374436_20,NM_181468	Synonymous	1.77088941149803e-05	5	.	.	benign	benign	12
20	33868541	C	G	EIF6:ENST00000374436_20,NM_181468	Missense	.	.	.	.	benign	benign	16
20	33868542	C	A	EIF6:ENST00000374436_20,NM_181468	Missense	.	.	.	.	benign	deleterious	23
20	33868542	C	T	EIF6:ENST00000374436_20,NM_181468	Missense	.	.	.	.	benign	benign	21
20	33868542	C	G	EIF6:ENST00000374436_20,NM_181468	Missense	.	.	.	.	benign	benign	21
20	33868543	T	A	EIF6:ENST00000374436_20,NM_181468	Missense	3.18532203605785e-05	1	.	.	possibly_damaging	deleterious	27
20	33868543	T	G	EIF6:ENST00000374436_20,NM_181468	Synonymous	.	.	.	.	benign	benign	13
20	33868543	T	C	EIF6:ENST00000374436_20,NM_181468	Missense	.	.	.	.	benign	deleterious	24
20	33868544	A	T	EIF6:ENST00000374436_20,NM_181468	Synonymous	.	.	.	.	benign	benign	11
20	33868544	A	G	EIF6:ENST00000374436_20,NM_181468	Synonymous	.	.	.	.	benign	benign	11
20	33868544	A	C	EIF6:ENST00000374436_20,NM_181468	Missense	.	.	.	.	benign	deleterious	17
20	33868545	A	T	EIF6:ENST00000374436_20,NM_181468	Missense	.	.	.	.	probably_damaging	deleterious	27
20	33868545	A	G	EIF6:ENST00000374436_20,NM_181468	Missense	.	.	.	.	possibly_damaging	benign	24
20	33868545	A	C	EIF6:ENST00000374436_20,NM_181468	Missense	.	.	.	.	possibly_damaging	deleterious	27
20	33868546	T	A	EIF6:ENST00000374436_20,NM_181468	Missense	.	.	.	.	possibly_damaging	deleterious	26
20	33868546	T	G	EIF6:ENST00000374436_20,NM_181468	Missense	.	.	.	.	benign	benign	23
20	33868546	T	C	EIF6:ENST00000374436_20,NM_181468	Missense	.	.	.	.	benign	benign	22
20	33868547	C	A	EIF6:ENST00000374436_20,NM_181468	Missense	.	.	.	.	benign	benign	14
20	33868547	C	T	EIF6:ENST00000374436_20,NM_181468	Synonymous	.	.	.	.	benign	benign	10
20	33868547	C	G	EIF6:ENST00000374436_20,NM_181468	Missense	.	.	.	.	benign	benign	14
20	33868548	T	A	EIF6:ENST00000374436_20,NM_181468	Missense	.	.	.	.	benign	benign	20
20	33868548	T	G	EIF6:ENST00000374436_20,NM_181468	Missense	.	.	.	.	benign	benign	22
20	33868548	T	C	EIF6:ENST00000374436_20,NM_181468	Missense	.	.	.	.	benign	benign	20
20	33868549	G	A	EIF6:ENST00000374436_20,NM_181468	Stop-gained	.	.	.	.	probably_damaging	deleterious	37
20	33868549	G	T	EIF6:ENST00000374436_20,NM_181468	Missense	.	.	.	.	benign	benign	19
20	33868549	G	C	EIF6:ENST00000374436_20,NM_181468	Missense	.	.	.	.	benign	benign	19
20	33868550	C	A	EIF6:ENST00000374436_20,NM_181468	Synonymous	.	.	.	.	benign	benign	13
20	33868550	C	T	EIF6:ENST00000374436_20,NM_181468	Synonymous	.	.	.	.	benign	benign	13
20	33868550	C	G	EIF6:ENST00000374436_20,NM_181468	Synonymous	.	.	.	.	benign	benign	13
20	33868551	A	T	EIF6:ENST00000374436_20,NM_181468	Missense	.	.	.	.	probably_damaging	deleterious	28
20	33868551	A	G	EIF6:ENST00000374436_20,NM_181468	Missense	.	.	.	.	probably_damaging	deleterious	27
20	33868551	A	C	EIF6:ENST00000374436_20,NM_181468	Missense	.	.	.	.	probably_damaging	deleterious	27
20	33868552	C	A	EIF6:ENST00000374436_20,NM_181468	Missense	.	.	.	.	benign	deleterious	24
20	33868552	C	T	EIF6:ENST00000374436_20,NM_181468	Missense	.	.	.	.	probably_damaging	deleterious	27
20	33868552	C	G	EIF6:ENST00000374436_20,NM_181468	Missense	.	.	.	.	benign	deleterious	24
20	33868553	T	A	EIF6:ENST00000374436_20,NM_181468	Synonymous	.	.	.	.	benign	benign	10
20	33868553	T	G	EIF6:ENST00000374436_20,NM_181468	Synonymous	.	.	.	.	benign	benign	10
20	33868553	T	C	EIF6:ENST00000374436_20,NM_181468	Synonymous	.	.	.	.	benign	benign	11
20	33868554	G	A	EIF6:ENST00000374436_20,NM_181468	Missense	.	.	.	.	benign	deleterious	23
20	33868554	G	T	EIF6:ENST00000374436_20,NM_181468	Missense	.	.	.	.	benign	benign	17
20	33868554	G	C	EIF6:ENST00000374436_20,NM_181468	Missense	.	.	.	.	benign	benign	17
20	33868555	T	A	EIF6:ENST00000374436_20,NM_181468	Missense	.	.	.	.	benign	benign	10
20	33868555	T	G	EIF6:ENST00000374436_20,NM_181468	Missense	.	.	.	.	benign	benign	16
20	33868555	T	C	EIF6:ENST00000374436_20,NM_181468	Missense	3.98196964146345e-05	10	.	.	benign	benign	14
20	33868556	G	A	EIF6:ENST00000374436_20,NM_181468	Synonymous	.	.	.	.	benign	benign	11
20	33868556	G	T	EIF6:ENST00000374436_20,NM_181468	Missense	.	.	.	.	benign	benign	17
20	33868556	G	C	EIF6:ENST00000374436_20,NM_181468	Missense	.	.	.	.	benign	benign	17
20	33868557	T	A	EIF6:ENST00000374436_20,NM_181468	Missense	.	.	.	.	possibly_damaging	deleterious	27
20	33868557	T	G	EIF6:ENST00000374436_20,NM_181468	Missense	.	.	.	.	benign	deleterious	25
20	33868557	T	C	EIF6:ENST00000374436_20,NM_181468	Missense	3.18451054072989e-05	1	.	.	benign	deleterious	25
20	33868558	C	A	EIF6:ENST00000374436_20,NM_181468	Missense	.	.	.	.	probably_damaging	deleterious	30
20	33868558	C	T	EIF6:ENST00000374436_20,NM_181468	Missense	.	.	.	.	possibly_damaging	deleterious	29
20	33868558	C	G	EIF6:ENST00000374436_20,NM_181468	Missense	.	.	.	.	probably_damaging	deleterious	28
20	33868559	T	A	EIF6:ENST00000374436_20,NM_181468	Synonymous	.	.	.	.	benign	benign	13
20	33868559	T	G	EIF6:ENST00000374436_20,NM_181468	Synonymous	.	.	.	.	benign	benign	13
20	33868559	T	C	EIF6:ENST00000374436_20,NM_181468	Synonymous	.	.	.	.	benign	benign	13
20	33868560	G	A	EIF6:ENST00000374436_20,NM_181468	Missense	.	.	.	.	probably_damaging	deleterious	30
20	33868560	G	T	EIF6:ENST00000374436_20,NM_181468	Missense	3.98295296132553e-06	1	.	.	probably_damaging	deleterious	28
20	33868560	G	C	EIF6:ENST00000374436_20,NM_181468	Missense	.	.	.	.	probably_damaging	deleterious	27
20	33868561	G	A	EIF6:ENST00000374436_20,NM_181468	Missense	.	.	.	.	probably_damaging	deleterious	26
20	33868561	G	T	EIF6:ENST00000374436_20,NM_181468	Missense	3.98282605405491e-06	1	.	.	probably_damaging	deleterious	25
20	33868561	G	C	EIF6:ENST00000374436_20,NM_181468	Missense	.	.	.	.	probably_damaging	deleterious	25
20	33868562	G	A	EIF6:ENST00000374436_20,NM_181468	Synonymous	.	.	.	.	benign	benign	11
20	33868562	G	T	EIF6:ENST00000374436_20,NM_181468	Synonymous	.	.	.	.	benign	benign	11
20	33868562	G	C	EIF6:ENST00000374436_20,NM_181468	Synonymous	.	.	.	.	benign	benign	11
20	33868563	A	T	EIF6:ENST00000374436_20,NM_181468	Missense	.	.	.	.	probably_damaging	deleterious	28
20	33868563	A	G	EIF6:ENST00000374436_20,NM_181468	Missense	.	.	.	.	probably_damaging	deleterious	29
20	33868563	A	C	EIF6:ENST00000374436_20,NM_181468	Missense	.	.	.	.	probably_damaging	deleterious	28
20	33868564	G	A	EIF6:ENST00000374436_20,NM_181468	Missense	.	.	.	.	probably_damaging	deleterious	25
20	33868564	G	T	EIF6:ENST00000374436_20,NM_181468	Missense	.	.	.	.	possibly_damaging	benign	24
20	33868564	G	C	EIF6:ENST00000374436_20,NM_181468	Missense	.	.	.	.	possibly_damaging	deleterious	24
20	33868565	G	A	EIF6:ENST00000374436_20,NM_181468	Synonymous	.	.	.	.	benign	benign	13
20	33868565	G	T	EIF6:ENST00000374436_20,NM_181468	Missense	.	.	.	.	probably_damaging	deleterious	24
20	33868565	G	C	EIF6:ENST00000374436_20,NM_181468	Missense	.	.	.	.	probably_damaging	deleterious	25
20	33868566	C	A	EIF6:ENST00000374436_20,NM_181468	Missense	.	.	.	.	probably_damaging	deleterious	26
20	33868566	C	T	EIF6:ENST00000374436_20,NM_181468	Missense	.	.	.	.	benign	deleterious	24
20	33868566	C	G	EIF6:ENST00000374436_20,NM_181468	Missense	.	.	.	.	benign	deleterious	23
20	33868567	T	A	EIF6:ENST00000374436_20,NM_181468	Missense	.	.	.	.	benign	benign	18
20	33868567	T	G	EIF6:ENST00000374436_20,NM_181468	Missense	.	.	.	.	probably_damaging	deleterious	24
20	33868567	T	C	EIF6:ENST00000374436_20,NM_181468	Missense	.	.	.	.	possibly_damaging	deleterious	23
20	33868568	G	A	EIF6:ENST00000374436_20,NM_181468	Synonymous	.	.	.	.	benign	benign	12
20	33868568	G	T	EIF6:ENST00000374436_20,NM_181468	Missense	.	.	.	.	possibly_damaging	deleterious	24
20	33868568	G	C	EIF6:ENST00000374436_20,NM_181468	Missense	.	.	.	.	possibly_damaging	deleterious	24
20	33868569	T	A	EIF6:ENST00000374436_20,NM_181468	Missense	.	.	.	.	probably_damaging	deleterious	28
20	33868569	T	G	EIF6:ENST00000374436_20,NM_181468	Missense	.	.	.	.	possibly_damaging	deleterious	26
20	33868569	T	C	EIF6:ENST00000374436_20,NM_181468	Missense	.	.	.	.	possibly_damaging	deleterious	25
20	33868570	T	A	EIF6:ENST00000374436_20,NM_181468	Missense	.	.	.	.	probably_damaging	deleterious	28
20	33868570	T	G	EIF6:ENST00000374436_20,NM_181468	Missense	.	.	.	.	probably_damaging	deleterious	26
20	33868570	T	C	EIF6:ENST00000374436_20,NM_181468	Missense	.	.	.	.	benign	benign	23
20	33868571	G	A	EIF6:ENST00000374436_20,NM_181468	Synonymous	.	.	.	.	benign	benign	14
20	33868571	G	T	EIF6:ENST00000374436_20,NM_181468	Synonymous	.	.	.	.	benign	benign	13
20	33868571	G	C	EIF6:ENST00000374436_20,NM_181468	Synonymous	.	.	.	.	benign	benign	13
20	33868572	C	A	EIF6:ENST00000374436_20,NM_181468	Missense	.	.	.	.	benign	deleterious	25
20	33868572	C	T	EIF6:ENST00000374436_20,NM_181468	Missense	1.19498107946624e-05	3	.	.	possibly_damaging	deleterious	27
20	33868572	C	G	EIF6:ENST00000374436_20,NM_181468	Missense	.	.	.	.	probably_damaging	deleterious	27
20	33868573	G	A	EIF6:ENST00000374436_20,NM_181468	Missense	1.5933461863259e-05	4	.	.	probably_damaging	deleterious	28
20	33868573	G	T	EIF6:ENST00000374436_20,NM_181468	Missense	.	.	.	.	possibly_damaging	deleterious	26
20	33868573	G	C	EIF6:ENST00000374436_20,NM_181468	Missense	.	.	.	.	possibly_damaging	deleterious	25
20	33868574	A	T	EIF6:ENST00000374436_20,NM_181468	Synonymous	.	.	.	.	benign	benign	14
20	33868574	A	G	EIF6:ENST00000374436_20,NM_181468	Synonymous	.	.	.	.	benign	benign	14
20	33868574	A	C	EIF6:ENST00000374436_20,NM_181468	Missense	7.96431984708506e-06	2	.	.	benign	deleterious	23
20	33868575	A	T	EIF6:ENST00000374436_20,NM_181468	Missense	.	.	.	.	possibly_damaging	deleterious	26
20	33868575	A	G	EIF6:ENST00000374436_20,NM_181468	Missense	.	.	.	.	possibly_damaging	deleterious	25
20	33868575	A	C	EIF6:ENST00000374436_20,NM_181468	Missense	.	.	.	.	possibly_damaging	deleterious	26
20	33868576	T	A	EIF6:ENST00000374436_20,NM_181468	Missense	.	.	.	.	possibly_damaging	deleterious	26
20	33868576	T	G	EIF6:ENST00000374436_20,NM_181468	Missense	3.98143060764594e-06	1	.	.	benign	benign	19
20	33868576	T	C	EIF6:ENST00000374436_20,NM_181468	Missense	.	.	.	.	benign	benign	22
20	33868577	G	A	EIF6:ENST00000374436_20,NM_181468	Synonymous	.	.	.	.	benign	benign	11
20	33868577	G	T	EIF6:ENST00000374436_20,NM_181468	Missense	.	.	.	.	benign	benign	18
20	33868577	G	C	EIF6:ENST00000374436_20,NM_181468	Missense	.	.	.	.	benign	benign	18
20	33868578	T	A	EIF6:ENST00000374436_20,NM_181468	Missense	.	.	.	.	possibly_damaging	deleterious	26
20	33868578	T	G	EIF6:ENST00000374436_20,NM_181468	Missense	.	.	.	.	possibly_damaging	deleterious	27
20	33868578	T	C	EIF6:ENST00000374436_20,NM_181468	Missense	.	.	.	.	benign	benign	23
20	33868579	G	A	EIF6:ENST00000374436_20,NM_181468	Missense	.	.	.	.	benign	deleterious	24
20	33868579	G	T	EIF6:ENST00000374436_20,NM_181468	Missense	.	.	.	.	benign	deleterious	24
20	33868579	G	C	EIF6:ENST00000374436_20,NM_181468	Missense	.	.	.	.	possibly_damaging	deleterious	26
20	33868580	T	A	EIF6:ENST00000374436_20,NM_181468	Missense	.	.	.	.	benign	benign	16
20	33868580	T	G	EIF6:ENST00000374436_20,NM_181468	Missense	.	.	.	.	benign	benign	16
20	33868580	T	C	EIF6:ENST00000374436_20,NM_181468	Synonymous	.	.	.	.	benign	benign	11
20	33868581	T	A	EIF6:ENST00000374436_20,NM_181468	Missense	.	.	.	.	benign	benign	23
20	33868581	T	G	EIF6:ENST00000374436_20,NM_181468	Missense	.	.	.	.	possibly_damaging	deleterious	27
20	33868581	T	C	EIF6:ENST00000374436_20,NM_181468	Missense	.	.	.	.	benign	benign	23
20	33868582	G	A	EIF6:ENST00000374436_20,NM_181468	Stop-gained	.	.	.	.	probably_damaging	deleterious	38
20	33868582	G	T	EIF6:ENST00000374436_20,NM_181468	Missense	.	.	.	.	benign	benign	23
20	33868582	G	C	EIF6:ENST00000374436_20,NM_181468	Missense	.	.	.	.	benign	deleterious	24
20	33868583	C	A	EIF6:ENST00000374436_20,NM_181468	Synonymous	.	.	.	.	benign	benign	11
20	33868583	C	T	EIF6:ENST00000374436_20,NM_181468	Synonymous	.	.	.	.	benign	benign	12
20	33868583	C	G	EIF6:ENST00000374436_20,NM_181468	Synonymous	.	.	.	.	benign	benign	12
20	33868584	A	T	EIF6:ENST00000374436_20,NM_181468	Missense	.	.	.	.	possibly_damaging	deleterious	28
20	33868584	A	G	EIF6:ENST00000374436_20,NM_181468	Missense	.	.	.	.	probably_damaging	deleterious	29
20	33868584	A	C	EIF6:ENST00000374436_20,NM_181468	Missense	.	.	.	.	benign	deleterious	25
20	33868585	G	A	EIF6:ENST00000374436_20,NM_181468	Synonymous	.	.	.	.	benign	benign	13
20	33868585	G	T	EIF6:ENST00000374436_20,NM_181468	Missense	.	.	.	.	benign	deleterious	23
20	33868585	G	C	EIF6:ENST00000374436_20,NM_181468	Missense	.	.	.	.	benign	benign	20
20	33868586	C	A	EIF6:ENST00000374436_20,NM_181468	Missense	.	.	.	.	probably_damaging	deleterious	25
20	33868586	C	T	EIF6:ENST00000374436_20,NM_181468	Synonymous	.	.	.	.	benign	benign	13
20	33868586	C	G	EIF6:ENST00000374436_20,NM_181468	Missense	.	.	.	.	probably_damaging	deleterious	25
20	33868587	T	A	EIF6:ENST00000374436_20,NM_181468	Missense	.	.	.	.	probably_damaging	deleterious	31
20	33868587	T	G	EIF6:ENST00000374436_20,NM_181468	Missense	.	.	.	.	probably_damaging	deleterious	29
20	33868587	T	C	EIF6:ENST00000374436_20,NM_181468	Missense	.	.	.	.	possibly_damaging	deleterious	31
20	33868588	C	A	EIF6:ENST00000374436_20,NM_181468	Stop-gained	.	.	.	.	probably_damaging	deleterious	39
20	33868588	C	T	EIF6:ENST00000374436_20,NM_181468	Missense	3.9823185058341e-06	1	.	.	probably_damaging	deleterious	30
20	33868588	C	G	EIF6:ENST00000374436_20,NM_181468	Missense	.	.	.	.	probably_damaging	deleterious	28
20	33868589	C	A	EIF6:ENST00000374436_20,NM_181468	Missense	.	.	.	.	benign	deleterious	24
20	33868589	C	T	EIF6:ENST00000374436_20,NM_181468	Synonymous	.	.	.	.	benign	benign	13
20	33868589	C	G	EIF6:ENST00000374436_20,NM_181468	Missense	.	.	.	.	benign	deleterious	24
20	33868590	T	A	EIF6:ENST00000374436_20,NM_181468	Missense	.	.	.	.	benign	deleterious	24
20	33868590	T	G	EIF6:ENST00000374436_20,NM_181468	Missense	.	.	.	.	benign	deleterious	24
20	33868590	T	C	EIF6:ENST00000374436_20,NM_181468	Missense	.	.	.	.	possibly_damaging	deleterious	25
20	33868591	G	A	EIF6:ENST00000374436_20,NM_181468	Stop-gained	3.98298468940685e-06	1	.	.	probably_damaging	deleterious	37
20	33868591	G	T	EIF6:ENST00000374436_20,NM_181468	Missense	.	.	.	.	benign	deleterious	24
20	33868591	G	C	EIF6:ENST00000374436_20,NM_181468	Missense	.	.	.	.	benign	benign	21
20	33868592	G	A	EIF6:ENST00000374436_20,NM_181468	Synonymous	.	.	.	.	benign	benign	11
20	33868592	G	T	EIF6:ENST00000374436_20,NM_181468	Missense	3.18532203605785e-05	1	.	.	possibly_damaging	deleterious	23
20	33868592	G	C	EIF6:ENST00000374436_20,NM_181468	Missense	.	.	.	.	possibly_damaging	deleterious	23
20	33868593	T	A	EIF6:ENST00000374436_20,NM_181468	Missense	.	.	.	.	probably_damaging	deleterious	28
20	33868593	T	G	EIF6:ENST00000374436_20,NM_181468	Missense	.	.	.	.	probably_damaging	deleterious	28
20	33868593	T	C	EIF6:ENST00000374436_20,NM_181468	Missense	.	.	.	.	probably_damaging	deleterious	28
20	33868594	C	A	EIF6:ENST00000374436_20,NM_181468	Missense	.	.	.	.	probably_damaging	deleterious	29
20	33868594	C	T	EIF6:ENST00000374436_20,NM_181468	Missense	.	.	.	.	probably_damaging	deleterious	29
20	33868594	C	G	EIF6:ENST00000374436_20,NM_181468	Missense	.	.	.	.	probably_damaging	deleterious	29
20	33868595	G	A	EIF6:ENST00000374436_20,NM_181468	Synonymous	1.19522864724022e-05	3	.	.	benign	benign	9
20	33868595	G	T	EIF6:ENST00000374436_20,NM_181468	Synonymous	3.98409549080072e-06	1	.	.	benign	benign	8
20	33868595	G	C	EIF6:ENST00000374436_20,NM_181468	Synonymous	.	.	.	.	benign	benign	8
20	33868596	G	A	EIF6:ENST00000374436_20,NM_181468	Missense	.	.	.	.	possibly_damaging	deleterious	27
20	33868596	G	T	EIF6:ENST00000374436_20,NM_181468	Missense	.	.	.	.	benign	benign	23
20	33868596	G	C	EIF6:ENST00000374436_20,NM_181468	Missense	.	.	.	.	benign	benign	23
20	33868597	T	A	EIF6:ENST00000374436_20,NM_181468	Missense	.	.	.	.	benign	benign	21
20	33868597	T	G	EIF6:ENST00000374436_20,NM_181468	Missense	.	.	.	.	benign	deleterious	24
20	33868597	T	C	EIF6:ENST00000374436_20,NM_181468	Missense	3.98342893562779e-06	1	.	.	benign	deleterious	23
20	33868598	G	A	EIF6:ENST00000374436_20,NM_181468	Synonymous	0.000754452331363965	213	.	.	benign	benign	12
20	33868598	G	T	EIF6:ENST00000374436_20,NM_181468	Synonymous	.	.	.	.	benign	benign	12
20	33868598	G	C	EIF6:ENST00000374436_20,NM_181468	Synonymous	.	.	.	.	benign	benign	12
20	33868599	G	A	EIF6:ENST00000374436_20,NM_181468	Missense	.	.	.	.	possibly_damaging	benign	25
20	33868599	G	T	EIF6:ENST00000374436_20,NM_181468	Missense	.	.	.	.	probably_damaging	deleterious	26
20	33868599	G	C	EIF6:ENST00000374436_20,NM_181468	Missense	3.98387328095868e-06	1	.	.	possibly_damaging	deleterious	26
20	33868600	T	A	EIF6:ENST00000374436_20,NM_181468	Missense	.	.	.	.	possibly_damaging	deleterious	25
20	33868600	T	G	EIF6:ENST00000374436_20,NM_181468	Missense	.	.	.	.	benign	deleterious	24
20	33868600	T	C	EIF6:ENST00000374436_20,NM_181468	Missense	.	.	.	.	benign	benign	21
20	33868601	A	T	EIF6:ENST00000374436_20,NM_181468	Missense	.	.	.	.	benign	deleterious	22
20	33868601	A	G	EIF6:ENST00000374436_20,NM_181468	Synonymous	.	.	.	.	benign	benign	12
20	33868601	A	C	EIF6:ENST00000374436_20,NM_181468	Missense	.	.	.	.	benign	deleterious	22
20	33868602	T	A	EIF6:ENST00000374436_20,NM_181468	Missense	.	.	.	.	benign	benign	23
20	33868602	T	G	EIF6:ENST00000374436_20,NM_181468	Missense	.	.	.	.	benign	benign	19
20	33868602	T	C	EIF6:ENST00000374436_20,NM_181468	Missense	.	.	.	.	benign	benign	20
20	33868603	T	A	EIF6:ENST00000374436_20,NM_181468	Missense	.	.	.	.	possibly_damaging	deleterious	26
20	33868603	T	G	EIF6:ENST00000374436_20,NM_181468	Missense	.	.	.	.	possibly_damaging	deleterious	25
20	33868603	T	C	EIF6:ENST00000374436_20,NM_181468	Missense	.	.	.	.	benign	deleterious	24
20	33868604	G	A	EIF6:ENST00000374436_20,NM_181468	Synonymous	3.18684470505752e-05	8	.	.	benign	benign	13
20	33868604	G	T	EIF6:ENST00000374436_20,NM_181468	Missense	3.1855249745158e-05	1	.	.	possibly_damaging	benign	24
20	33868604	G	C	EIF6:ENST00000374436_20,NM_181468	Missense	.	.	.	.	possibly_damaging	benign	24
20	33868605	T	A	EIF6:ENST00000374436_20,NM_181468	Missense	.	.	.	.	benign	benign	22
20	33868605	T	G	EIF6:ENST00000374436_20,NM_181468	Missense	.	.	.	.	benign	benign	19
20	33868605	T	C	EIF6:ENST00000374436_20,NM_181468	Missense	.	.	.	.	benign	benign	16
20	33868606	T	A	EIF6:ENST00000374436_20,NM_181468	Missense	.	.	.	.	possibly_damaging	benign	24
20	33868606	T	G	EIF6:ENST00000374436_20,NM_181468	Missense	.	.	.	.	benign	benign	20
20	33868606	T	C	EIF6:ENST00000374436_20,NM_181468	Missense	.	.	.	.	possibly_damaging	benign	24
20	33868607	G	A	EIF6:ENST00000374436_20,NM_181468	Synonymous	.	.	.	.	benign	benign	14
20	33868607	G	T	EIF6:ENST00000374436_20,NM_181468	Synonymous	.	.	.	.	benign	benign	13
20	33868607	G	C	EIF6:ENST00000374436_20,NM_181468	Synonymous	.	.	.	.	benign	benign	13
20	33868608	G	A	EIF6:ENST00000374436_20,NM_181468	Missense	.	.	.	.	probably_damaging	deleterious	29
20	33868608	G	T	EIF6:ENST00000374436_20,NM_181468	Missense	.	.	.	.	probably_damaging	deleterious	28
20	33868608	G	C	EIF6:ENST00000374436_20,NM_181468	Missense	.	.	.	.	probably_damaging	deleterious	27
20	33868609	G	A	EIF6:ENST00000374436_20,NM_181468	Missense	.	.	.	.	probably_damaging	benign	25
20	33868609	G	T	EIF6:ENST00000374436_20,NM_181468	Missense	.	.	.	.	probably_damaging	deleterious	26
20	33868609	G	C	EIF6:ENST00000374436_20,NM_181468	Missense	.	.	.	.	probably_damaging	deleterious	26
20	33868610	T	A	EIF6:ENST00000374436_20,NM_181468	Synonymous	.	.	.	.	benign	benign	11
20	33868610	T	G	EIF6:ENST00000374436_20,NM_181468	Synonymous	.	.	.	.	benign	benign	11
20	33868610	T	C	EIF6:ENST00000374436_20,NM_181468	Synonymous	.	.	.	.	benign	benign	11
20	33868611	A	T	EIF6:ENST00000374436_20,NM_181468	Missense	.	.	.	.	possibly_damaging	deleterious	28
20	33868611	A	G	EIF6:ENST00000374436_20,NM_181468	Missense	.	.	.	.	possibly_damaging	deleterious	27
20	33868611	A	C	EIF6:ENST00000374436_20,NM_181468	Missense	.	.	.	.	probably_damaging	deleterious	28
20	33868612	C	A	EIF6:ENST00000374436_20,NM_181468	Missense	7.97479963315922e-06	2	.	.	benign	benign	19
20	33868612	C	T	EIF6:ENST00000374436_20,NM_181468	Missense	.	.	.	.	benign	deleterious	23
20	33868612	C	G	EIF6:ENST00000374436_20,NM_181468	Missense	.	.	.	.	benign	benign	18
20	33868613	C	A	EIF6:ENST00000374436_20,NM_181468	Synonymous	3.54449044405376e-06	1	.	.	benign	benign	13
20	33868613	C	T	EIF6:ENST00000374436_20,NM_181468	Synonymous	.	.	.	.	benign	benign	14
20	33868613	C	G	EIF6:ENST00000374436_20,NM_181468	Synonymous	.	.	.	.	benign	benign	12
20	33868614	A	T	EIF6:ENST00000374436_20,NM_181468	Missense	.	.	.	.	possibly_damaging	deleterious	30
20	33868614	A	G	EIF6:ENST00000374436_20,NM_181468	Missense	.	.	.	.	probably_damaging	deleterious	30
20	33868614	A	C	EIF6:ENST00000374436_20,NM_181468	Missense	.	.	.	.	benign	deleterious	26
20	33868615	G	A	EIF6:ENST00000374436_20,NM_181468	Synonymous	.	.	.	.	benign	benign	13
20	33868615	G	T	EIF6:ENST00000374436_20,NM_181468	Missense	.	.	.	.	benign	deleterious	24
20	33868615	G	C	EIF6:ENST00000374436_20,NM_181468	Missense	.	.	.	.	benign	benign	21
20	33868616	G	A	EIF6:ENST00000374436_20,NM_181468	Synonymous	.	.	.	.	benign	benign	12
20	33868616	G	T	EIF6:ENST00000374436_20,NM_181468	Synonymous	.	.	.	.	benign	benign	12
20	33868616	G	C	EIF6:ENST00000374436_20,NM_181468	Synonymous	.	.	.	.	benign	benign	12
20	33868617	A	T	EIF6:ENST00000374436_20,NM_181468	Missense	.	.	.	.	probably_damaging	deleterious	30
20	33868617	A	G	EIF6:ENST00000374436_20,NM_181468	Missense	.	.	.	.	probably_damaging	deleterious	31
20	33868617	A	C	EIF6:ENST00000374436_20,NM_181468	Missense	.	.	.	.	probably_damaging	deleterious	30
20	33868618	G	A	EIF6:ENST00000374436_20,NM_181468	Missense	7.98256607569069e-06	2	.	.	probably_damaging	deleterious	29
20	33868618	G	T	EIF6:ENST00000374436_20,NM_181468	Missense	.	.	.	.	possibly_damaging	deleterious	28
20	33868618	G	C	EIF6:ENST00000374436_20,NM_181468	Missense	.	.	.	.	possibly_damaging	deleterious	26
20	33868619	A	T	EIF6:ENST00000374436_20,NM_181468	Synonymous	.	.	.	.	benign	benign	13
20	33868619	A	G	EIF6:ENST00000374436_20,NM_181468	Synonymous	.	.	.	.	benign	benign	13
20	33868619	A	C	EIF6:ENST00000374436_20,NM_181468	Synonymous	.	.	.	.	benign	benign	13
20	33868620	C	A	EIF6:ENST00000374436_20,NM_181468	Missense	.	.	.	.	probably_damaging	deleterious	29
20	33868620	C	T	EIF6:ENST00000374436_20,NM_181468	Missense	.	.	.	.	probably_damaging	deleterious	29
20	33868620	C	G	EIF6:ENST00000374436_20,NM_181468	Missense	.	.	.	.	probably_damaging	deleterious	28
20	33868621	C	A	EIF6:ENST00000374436_20,NM_181468	Missense	.	.	.	.	probably_damaging	deleterious	31
20	33868621	C	T	EIF6:ENST00000374436_20,NM_181468	Missense	.	.	.	.	probably_damaging	deleterious	30
20	33868621	C	G	EIF6:ENST00000374436_20,NM_181468	Missense	.	.	.	.	probably_damaging	deleterious	30
20	33868622	G	A	EIF6:ENST00000374436_20,NM_181468	Synonymous	2.79682280928865e-05	7	.	.	benign	benign	10
20	33868622	G	T	EIF6:ENST00000374436_20,NM_181468	Missense	.	.	.	.	benign	benign	15
20	33868622	G	C	EIF6:ENST00000374436_20,NM_181468	Missense	.	.	.	.	benign	benign	16
20	33868623	T	A	EIF6:ENST00000374436_20,NM_181468	Missense	.	.	.	.	benign	deleterious	25
20	33868623	T	G	EIF6:ENST00000374436_20,NM_181468	Missense	.	.	.	.	possibly_damaging	deleterious	26
20	33868623	T	C	EIF6:ENST00000374436_20,NM_181468	Missense	3.994056843417e-06	1	.	.	benign	benign	22
20	33868624	G	A	EIF6:ENST00000374436_20,NM_181468	Missense	.	.	.	.	possibly_damaging	benign	25
20	33868624	G	T	EIF6:ENST00000374436_20,NM_181468	Missense	.	.	.	.	benign	benign	22
20	33868624	G	C	EIF6:ENST00000374436_20,NM_181468	Missense	.	.	.	.	benign	deleterious	25
20	33868625	C	A	EIF6:ENST00000374436_20,NM_181468	Missense	3.99897626207691e-06	1	.	.	benign	benign	20
20	33868625	C	T	EIF6:ENST00000374436_20,NM_181468	Synonymous	.	.	.	.	benign	benign	13
20	33868625	C	G	EIF6:ENST00000374436_20,NM_181468	Missense	3.99897626207691e-06	1	.	.	benign	benign	20
20	33868626	C	A	EIF6:ENST00000374436_20,NM_181468	Missense	.	.	.	.	possibly_damaging	deleterious	29
20	33868626	C	T	EIF6:ENST00000374436_20,NM_181468	Missense	3.99779321814358e-06	1	.	.	benign	benign	22
20	33868626	C	G	EIF6:ENST00000374436_20,NM_181468	Missense	.	.	.	.	benign	deleterious	24
20	33868627	T	A	EIF6:ENST00000374436_20,NM_181468	Missense	.	.	.	.	probably_damaging	deleterious	27
20	33868627	T	G	EIF6:ENST00000374436_20,NM_181468	Synonymous	.	.	.	.	benign	benign	14
20	33868627	T	C	EIF6:ENST00000374436_20,NM_181468	Missense	.	.	.	.	benign	deleterious	24
20	33868628	G	A	EIF6:ENST00000374436_20,NM_181468	Synonymous	.	.	.	.	benign	benign	13
20	33868628	G	T	EIF6:ENST00000374436_20,NM_181468	Missense	.	.	.	.	probably_damaging	deleterious	26
20	33868628	G	C	EIF6:ENST00000374436_20,NM_181468	Missense	.	.	.	.	probably_damaging	deleterious	26
20	33868629	T	A	EIF6:ENST00000374436_20,NM_181468	Missense	.	.	.	.	probably_damaging	deleterious	28
20	33868629	T	G	EIF6:ENST00000374436_20,NM_181468	Missense	.	.	.	.	probably_damaging	deleterious	27
20	33868629	T	C	EIF6:ENST00000374436_20,NM_181468	Missense	3.18613394507105e-05	1	.	.	possibly_damaging	deleterious	26
20	33868630	T	A	EIF6:ENST00000374436_20,NM_181468	Splice Region,Missense	.	.	.	.	probably_damaging	deleterious	28
20	33868630	T	G	EIF6:ENST00000374436_20,NM_181468	Splice Region,Missense	.	.	.	.	probably_damaging	deleterious	26
20	33868630	T	C	EIF6:ENST00000374436_20,NM_181468	Splice Region,Missense	.	.	.	.	probably_damaging	deleterious	28
20	33868631	C	A	EIF6:ENST00000374436_20,NM_181468	Splice Region,Synonymous	.	.	.	.	benign	benign	16
20	33868631	C	T	EIF6:ENST00000374436_20,NM_181468	Splice Region,Synonymous	.	.	.	.	benign	benign	16
20	33868631	C	G	EIF6:ENST00000374436_20,NM_181468	Splice Region,Synonymous	.	.	.	.	benign	benign	16
20	33868632	C	A	EIF6:ENST00000374436_20,NM_181468	Splice Region,Missense	.	.	.	.	probably_damaging	deleterious	33
20	33868632	C	T	EIF6:ENST00000374436_20,NM_181468	Splice Region,Missense	.	.	.	.	probably_damaging	deleterious	33
20	33868632	C	G	EIF6:ENST00000374436_20,NM_181468	Splice Region,Missense	.	.	.	.	possibly_damaging	deleterious	32
20	33871979	C	A	EIF6:ENST00000374436_20,NM_181468	Splice Region,Missense	.	.	.	.	probably_damaging	deleterious	38
20	33871979	C	T	EIF6:ENST00000374436_20,NM_181468	Splice Region,Missense	.	.	.	.	probably_damaging	deleterious	38
20	33871979	C	G	EIF6:ENST00000374436_20,NM_181468	Splice Region,Missense	.	.	.	.	probably_damaging	deleterious	37
20	33871980	C	A	EIF6:ENST00000374436_20,NM_181468	Splice Region,Synonymous	.	.	.	.	benign	deleterious	23
20	33871980	C	T	EIF6:ENST00000374436_20,NM_181468	Splice Region,Synonymous	3.70115401982338e-05	10	.	.	probably_damaging	deleterious	23
20	33871980	C	G	EIF6:ENST00000374436_20,NM_181468	Splice Region,Synonymous	.	.	.	.	benign	deleterious	23
20	33871981	A	T	EIF6:ENST00000374436_20,NM_181468	Splice Region,Missense	.	.	.	.	probably_damaging	deleterious	33
20	33871981	A	G	EIF6:ENST00000374436_20,NM_181468	Splice Region,Missense	.	.	.	.	possibly_damaging	benign	25
20	33871981	A	C	EIF6:ENST00000374436_20,NM_181468	Splice Region,Missense	.	.	.	.	probably_damaging	deleterious	33
20	33871982	C	A	EIF6:ENST00000374436_20,NM_181468	Missense	.	.	.	.	benign	deleterious	24
20	33871982	C	T	EIF6:ENST00000374436_20,NM_181468	Missense	.	.	.	.	probably_damaging	deleterious	32
20	33871982	C	G	EIF6:ENST00000374436_20,NM_181468	Missense	.	.	.	.	benign	deleterious	24
20	33871983	A	T	EIF6:ENST00000374436_20,NM_181468	Stop-gained	.	.	.	.	probably_damaging	deleterious	42
20	33871983	A	G	EIF6:ENST00000374436_20,NM_181468	Synonymous	.	.	.	.	possibly_damaging	deleterious	18
20	33871983	A	C	EIF6:ENST00000374436_20,NM_181468	Missense	.	.	.	.	probably_damaging	deleterious	34
20	33871984	C	A	EIF6:ENST00000374436_20,NM_181468	Missense	0.000151126444916254	41	.	.	probably_damaging	deleterious	32
20	33871984	C	T	EIF6:ENST00000374436_20,NM_181468	Missense	.	.	.	.	probably_damaging	deleterious	30
20	33871984	C	G	EIF6:ENST00000374436_20,NM_181468	Missense	.	.	.	.	possibly_damaging	benign	24
20	33871985	A	T	EIF6:ENST00000374436_20,NM_181468	Missense	.	.	.	.	probably_damaging	deleterious	24
20	33871985	A	G	EIF6:ENST00000374436_20,NM_181468	Missense	.	.	.	.	possibly_damaging	deleterious	32
20	33871985	A	C	EIF6:ENST00000374436_20,NM_181468	Missense	.	.	.	.	probably_damaging	deleterious	27
20	33871986	C	A	EIF6:ENST00000374436_20,NM_181468	Missense	.	.	.	.	possibly_damaging	deleterious	26
20	33871986	C	T	EIF6:ENST00000374436_20,NM_181468	Missense	.	.	.	.	possibly_damaging	deleterious	27
20	33871986	C	G	EIF6:ENST00000374436_20,NM_181468	Missense	.	.	.	.	benign	deleterious	26
20	33871987	A	T	EIF6:ENST00000374436_20,NM_181468	Missense	1.83637191673155e-05	5	.	.	possibly_damaging	deleterious	29
20	33871987	A	G	EIF6:ENST00000374436_20,NM_181468	Missense	.	.	.	.	possibly_damaging	deleterious	25
20	33871987	A	C	EIF6:ENST00000374436_20,NM_181468	Missense	.	.	.	.	possibly_damaging	deleterious	32
20	33871988	T	A	EIF6:ENST00000374436_20,NM_181468	Missense	.	.	.	.	benign	benign	22
20	33871988	T	G	EIF6:ENST00000374436_20,NM_181468	Missense	.	.	.	.	benign	benign	21
20	33871988	T	C	EIF6:ENST00000374436_20,NM_181468	Missense	.	.	.	.	benign	benign	23
20	33871989	G	A	EIF6:ENST00000374436_20,NM_181468	Synonymous	.	.	.	.	benign	deleterious	18
20	33871989	G	T	EIF6:ENST00000374436_20,NM_181468	Synonymous	.	.	.	.	benign	deleterious	16
20	33871989	G	C	EIF6:ENST00000374436_20,NM_181468	Synonymous	.	.	.	.	benign	deleterious	15
20	33871990	C	A	EIF6:ENST00000374436_20,NM_181468	Missense	.	.	.	.	possibly_damaging	deleterious	32
20	33871990	C	T	EIF6:ENST00000374436_20,NM_181468	Missense	.	.	.	.	probably_damaging	deleterious	33
20	33871990	C	G	EIF6:ENST00000374436_20,NM_181468	Missense	.	.	.	.	probably_damaging	deleterious	32
20	33871991	G	A	EIF6:ENST00000374436_20,NM_181468	Missense	1.24226688861835e-05	3	.	.	probably_damaging	deleterious	33
20	33871991	G	T	EIF6:ENST00000374436_20,NM_181468	Missense	.	.	.	.	possibly_damaging	benign	26
20	33871991	G	C	EIF6:ENST00000374436_20,NM_181468	Missense	.	.	.	.	probably_damaging	deleterious	32
20	33871992	C	A	EIF6:ENST00000374436_20,NM_181468	Synonymous	.	.	.	.	probably_damaging	deleterious	15
20	33871992	C	T	EIF6:ENST00000374436_20,NM_181468	Synonymous	.	.	.	.	probably_damaging	deleterious	16
20	33871992	C	G	EIF6:ENST00000374436_20,NM_181468	Synonymous	.	.	.	.	probably_damaging	deleterious	15
20	33871993	C	A	EIF6:ENST00000374436_20,NM_181468	Missense	.	.	.	.	probably_damaging	deleterious	32
20	33871993	C	T	EIF6:ENST00000374436_20,NM_181468	Missense	.	.	.	.	probably_damaging	deleterious	32
20	33871993	C	G	EIF6:ENST00000374436_20,NM_181468	Missense	.	.	.	.	probably_damaging	deleterious	32
20	33871994	C	A	EIF6:ENST00000374436_20,NM_181468	Missense	.	.	.	.	probably_damaging	deleterious	33
20	33871994	C	T	EIF6:ENST00000374436_20,NM_181468	Missense	.	.	.	.	probably_damaging	deleterious	32
20	33871994	C	G	EIF6:ENST00000374436_20,NM_181468	Missense	.	.	.	.	probably_damaging	deleterious	32
20	33871995	G	A	EIF6:ENST00000374436_20,NM_181468	Synonymous	8.22909809084924e-06	2	.	.	benign	benign	17
20	33871995	G	T	EIF6:ENST00000374436_20,NM_181468	Synonymous	.	.	.	.	probably_damaging	deleterious	18
20	33871995	G	C	EIF6:ENST00000374436_20,NM_181468	Missense	.	.	.	.	probably_damaging	deleterious	29
20	33871996	A	T	EIF6:ENST00000374436_20,NM_181468	Missense	.	.	.	.	probably_damaging	deleterious	32
20	33871996	A	G	EIF6:ENST00000374436_20,NM_181468	Missense	.	.	.	.	possibly_damaging	deleterious	27
20	33871996	A	C	EIF6:ENST00000374436_20,NM_181468	Missense	.	.	.	.	probably_damaging	deleterious	32
20	33871997	T	A	EIF6:ENST00000374436_20,NM_181468	Missense	.	.	.	.	possibly_damaging	deleterious	32
20	33871997	T	G	EIF6:ENST00000374436_20,NM_181468	Missense	.	.	.	.	possibly_damaging	benign	25
20	33871997	T	C	EIF6:ENST00000374436_20,NM_181468	Missense	1.45534986610781e-05	4	.	.	possibly_damaging	benign	23
20	33871998	G	A	EIF6:ENST00000374436_20,NM_181468	Synonymous	.	.	.	.	benign	deleterious	18
20	33871998	G	T	EIF6:ENST00000374436_20,NM_181468	Synonymous	.	.	.	.	probably_damaging	deleterious	18
20	33871998	G	C	EIF6:ENST00000374436_20,NM_181468	Missense	.	.	.	.	probably_damaging	deleterious	27
20	33871999	A	T	EIF6:ENST00000374436_20,NM_181468	Missense	.	.	.	.	probably_damaging	deleterious	32
20	33871999	A	G	EIF6:ENST00000374436_20,NM_181468	Missense	.	.	.	.	possibly_damaging	deleterious	26
20	33871999	A	C	EIF6:ENST00000374436_20,NM_181468	Missense	.	.	.	.	probably_damaging	deleterious	28
20	33872000	T	A	EIF6:ENST00000374436_20,NM_181468	Missense	.	.	.	.	probably_damaging	deleterious	24
20	33872000	T	G	EIF6:ENST00000374436_20,NM_181468	Missense	.	.	.	.	benign	benign	24
20	33872000	T	C	EIF6:ENST00000374436_20,NM_181468	Missense	.	.	.	.	benign	benign	23
20	33872001	G	A	EIF6:ENST00000374436_20,NM_181468	Synonymous	.	.	.	.	benign	deleterious	16
20	33872001	G	T	EIF6:ENST00000374436_20,NM_181468	Synonymous	.	.	.	.	benign	benign	15
20	33872001	G	C	EIF6:ENST00000374436_20,NM_181468	Synonymous	.	.	.	.	benign	benign	15
20	33872002	C	A	EIF6:ENST00000374436_20,NM_181468	Missense	.	.	.	.	probably_damaging	deleterious	32
20	33872002	C	T	EIF6:ENST00000374436_20,NM_181468	Missense	.	.	.	.	probably_damaging	deleterious	29
20	33872002	C	G	EIF6:ENST00000374436_20,NM_181468	Missense	.	.	.	.	probably_damaging	deleterious	27
20	33872003	G	A	EIF6:ENST00000374436_20,NM_181468	Missense	.	.	.	.	probably_damaging	deleterious	31
20	33872003	G	T	EIF6:ENST00000374436_20,NM_181468	Missense	.	.	.	.	probably_damaging	deleterious	24
20	33872003	G	C	EIF6:ENST00000374436_20,NM_181468	Missense	.	.	.	.	probably_damaging	deleterious	25
20	33872004	G	A	EIF6:ENST00000374436_20,NM_181468	Synonymous	.	.	.	.	benign	deleterious	16
20	33872004	G	T	EIF6:ENST00000374436_20,NM_181468	Stop-gained	.	.	.	.	probably_damaging	deleterious	36
20	33872004	G	C	EIF6:ENST00000374436_20,NM_181468	Missense	.	.	.	.	probably_damaging	deleterious	27
20	33872005	C	A	EIF6:ENST00000374436_20,NM_181468	Missense	.	.	.	.	probably_damaging	deleterious	32
20	33872005	C	T	EIF6:ENST00000374436_20,NM_181468	Missense	.	.	.	.	probably_damaging	deleterious	32
20	33872005	C	G	EIF6:ENST00000374436_20,NM_181468	Missense	.	.	.	.	probably_damaging	deleterious	24
20	33872006	A	T	EIF6:ENST00000374436_20,NM_181468	Missense	.	.	.	.	probably_damaging	benign	24
20	33872006	A	G	EIF6:ENST00000374436_20,NM_181468	Missense	.	.	.	.	probably_damaging	deleterious	30
20	33872006	A	C	EIF6:ENST00000374436_20,NM_181468	Missense	.	.	.	.	probably_damaging	deleterious	24
20	33872007	G	A	EIF6:ENST00000374436_20,NM_181468	Synonymous	.	.	.	.	benign	benign	16
20	33872007	G	T	EIF6:ENST00000374436_20,NM_181468	Synonymous	.	.	.	.	benign	deleterious	16
20	33872007	G	C	EIF6:ENST00000374436_20,NM_181468	Synonymous	.	.	.	.	benign	deleterious	17
20	33872008	C	A	EIF6:ENST00000374436_20,NM_181468	Missense	.	.	.	.	probably_damaging	deleterious	32
20	33872008	C	T	EIF6:ENST00000374436_20,NM_181468	Missense	.	.	.	.	probably_damaging	deleterious	27
20	33872008	C	G	EIF6:ENST00000374436_20,NM_181468	Missense	0.00016046741277156	39	.	.	probably_damaging	deleterious	26
20	33872009	C	A	EIF6:ENST00000374436_20,NM_181468	Missense	.	.	.	.	probably_damaging	deleterious	33
20	33872009	C	T	EIF6:ENST00000374436_20,NM_181468	Missense	.	.	.	.	probably_damaging	benign	28
20	33872009	C	G	EIF6:ENST00000374436_20,NM_181468	Missense	.	.	.	.	probably_damaging	deleterious	32
20	33872010	G	A	EIF6:ENST00000374436_20,NM_181468	Synonymous	.	.	.	.	benign	deleterious	16
20	33872010	G	T	EIF6:ENST00000374436_20,NM_181468	Synonymous	.	.	.	.	benign	deleterious	16
20	33872010	G	C	EIF6:ENST00000374436_20,NM_181468	Synonymous	.	.	.	.	benign	deleterious	16
20	33872011	G	A	EIF6:ENST00000374436_20,NM_181468	Missense	.	.	.	.	possibly_damaging	deleterious	31
20	33872011	G	T	EIF6:ENST00000374436_20,NM_181468	Missense	.	.	.	.	possibly_damaging	deleterious	32
20	33872011	G	C	EIF6:ENST00000374436_20,NM_181468	Missense	.	.	.	.	possibly_damaging	benign	24
20	33872012	C	A	EIF6:ENST00000374436_20,NM_181468	Missense	.	.	.	.	possibly_damaging	benign	24
20	33872012	C	T	EIF6:ENST00000374436_20,NM_181468	Missense	.	.	.	.	possibly_damaging	deleterious	32
20	33872012	C	G	EIF6:ENST00000374436_20,NM_181468	Missense	.	.	.	.	probably_damaging	deleterious	26
20	33872013	G	A	EIF6:ENST00000374436_20,NM_181468	Synonymous	.	.	.	.	benign	deleterious	16
20	33872013	G	T	EIF6:ENST00000374436_20,NM_181468	Synonymous	.	.	.	.	probably_damaging	deleterious	16
20	33872013	G	C	EIF6:ENST00000374436_20,NM_181468	Missense	.	.	.	.	probably_damaging	deleterious	27
20	33872014	A	T	EIF6:ENST00000374436_20,NM_181468	Missense	.	.	.	.	probably_damaging	deleterious	32
20	33872014	A	G	EIF6:ENST00000374436_20,NM_181468	Missense	.	.	.	.	possibly_damaging	deleterious	30
20	33872014	A	C	EIF6:ENST00000374436_20,NM_181468	Missense	.	.	.	.	probably_damaging	deleterious	32
20	33872015	T	A	EIF6:ENST00000374436_20,NM_181468	Missense	.	.	.	.	probably_damaging	deleterious	31
20	33872015	T	G	EIF6:ENST00000374436_20,NM_181468	Missense	.	.	.	.	benign	benign	24
20	33872015	T	C	EIF6:ENST00000374436_20,NM_181468	Missense	1.62680982593135e-05	4	.	.	benign	benign	23
20	33872016	A	T	EIF6:ENST00000374436_20,NM_181468	Synonymous	.	.	.	.	benign	deleterious	15
20	33872016	A	G	EIF6:ENST00000374436_20,NM_181468	Synonymous	.	.	.	.	benign	deleterious	15
20	33872016	A	C	EIF6:ENST00000374436_20,NM_181468	Synonymous	.	.	.	.	benign	deleterious	15
20	33872017	G	A	EIF6:ENST00000374436_20,NM_181468	Missense	4.06183741277204e-06	1	.	.	probably_damaging	deleterious	32
20	33872017	G	T	EIF6:ENST00000374436_20,NM_181468	Missense	.	.	.	.	probably_damaging	deleterious	32
20	33872017	G	C	EIF6:ENST00000374436_20,NM_181468	Missense	.	.	.	.	probably_damaging	deleterious	32
20	33872018	A	T	EIF6:ENST00000374436_20,NM_181468	Missense	.	.	.	.	probably_damaging	benign	23
20	33872018	A	G	EIF6:ENST00000374436_20,NM_181468	Missense	.	.	.	.	probably_damaging	deleterious	32
20	33872018	A	C	EIF6:ENST00000374436_20,NM_181468	Missense	.	.	.	.	probably_damaging	deleterious	25
20	33872019	C	A	EIF6:ENST00000374436_20,NM_181468	Synonymous	.	.	.	.	probably_damaging	benign	15
20	33872019	C	T	EIF6:ENST00000374436_20,NM_181468	Synonymous	.	.	.	.	probably_damaging	deleterious	15
20	33872019	C	G	EIF6:ENST00000374436_20,NM_181468	Synonymous	.	.	.	.	probably_damaging	deleterious	15
20	33872020	G	A	EIF6:ENST00000374436_20,NM_181468	Missense	.	.	.	.	possibly_damaging	deleterious	27
20	33872020	G	T	EIF6:ENST00000374436_20,NM_181468	Missense	.	.	.	.	probably_damaging	deleterious	31
20	33872020	G	C	EIF6:ENST00000374436_20,NM_181468	Missense	2.15807154726536e-05	6	.	.	probably_damaging	deleterious	25
20	33872021	C	A	EIF6:ENST00000374436_20,NM_181468	Missense	.	.	.	.	possibly_damaging	benign	24
20	33872021	C	T	EIF6:ENST00000374436_20,NM_181468	Missense	.	.	.	.	benign	benign	23
20	33872021	C	G	EIF6:ENST00000374436_20,NM_181468	Missense	.	.	.	.	probably_damaging	deleterious	32
20	33872022	G	A	EIF6:ENST00000374436_20,NM_181468	Synonymous	1.21483065260703e-05	3	.	.	benign	deleterious	16
20	33872022	G	T	EIF6:ENST00000374436_20,NM_181468	Missense	.	.	.	.	probably_damaging	benign	23
20	33872022	G	C	EIF6:ENST00000374436_20,NM_181468	Missense	.	.	.	.	probably_damaging	benign	23
20	33872023	T	A	EIF6:ENST00000374436_20,NM_181468	Missense	.	.	.	.	probably_damaging	deleterious	26
20	33872023	T	G	EIF6:ENST00000374436_20,NM_181468	Missense	.	.	.	.	probably_damaging	deleterious	29
20	33872023	T	C	EIF6:ENST00000374436_20,NM_181468	Missense	.	.	.	.	probably_damaging	benign	24
20	33872024	G	A	EIF6:ENST00000374436_20,NM_181468	Missense	.	.	.	.	probably_damaging	deleterious	24
20	33872024	G	T	EIF6:ENST00000374436_20,NM_181468	Missense	.	.	.	.	probably_damaging	deleterious	24
20	33872024	G	C	EIF6:ENST00000374436_20,NM_181468	Missense	.	.	.	.	probably_damaging	deleterious	25
20	33872025	C	A	EIF6:ENST00000374436_20,NM_181468	Synonymous	.	.	.	.	benign	deleterious	14
20	33872025	C	T	EIF6:ENST00000374436_20,NM_181468	Synonymous	.	.	.	.	benign	benign	15
20	33872025	C	G	EIF6:ENST00000374436_20,NM_181468	Synonymous	.	.	.	.	benign	deleterious	14
20	33872026	A	T	EIF6:ENST00000374436_20,NM_181468	Missense	.	.	.	.	possibly_damaging	deleterious	26
20	33872026	A	G	EIF6:ENST00000374436_20,NM_181468	Missense	.	.	.	.	benign	deleterious	26
20	33872026	A	C	EIF6:ENST00000374436_20,NM_181468	Missense	.	.	.	.	possibly_damaging	deleterious	32
20	33872027	C	A	EIF6:ENST00000374436_20,NM_181468	Missense	.	.	.	.	benign	deleterious	25
20	33872027	C	T	EIF6:ENST00000374436_20,NM_181468	Missense	3.18857215738792e-05	1	.	.	probably_damaging	deleterious	27
20	33872027	C	G	EIF6:ENST00000374436_20,NM_181468	Missense	.	.	.	.	benign	deleterious	24
20	33872028	C	A	EIF6:ENST00000374436_20,NM_181468	Synonymous	.	.	.	.	benign	benign	15
20	33872028	C	T	EIF6:ENST00000374436_20,NM_181468	Synonymous	.	.	.	.	probably_damaging	deleterious	16
20	33872028	C	G	EIF6:ENST00000374436_20,NM_181468	Synonymous	.	.	.	.	benign	benign	14
20	33872029	A	T	EIF6:ENST00000374436_20,NM_181468	Missense	.	.	.	.	probably_damaging	deleterious	32
20	33872029	A	G	EIF6:ENST00000374436_20,NM_181468	Missense	.	.	.	.	probably_damaging	deleterious	29
20	33872029	A	C	EIF6:ENST00000374436_20,NM_181468	Missense	.	.	.	.	probably_damaging	deleterious	32
20	33872030	C	A	EIF6:ENST00000374436_20,NM_181468	Missense	.	.	.	.	probably_damaging	deleterious	25
20	33872030	C	T	EIF6:ENST00000374436_20,NM_181468	Missense	4.03245318321854e-06	1	.	.	probably_damaging	deleterious	32
20	33872030	C	G	EIF6:ENST00000374436_20,NM_181468	Missense	.	.	.	.	probably_damaging	deleterious	25
20	33872031	G	A	EIF6:ENST00000374436_20,NM_181468	Synonymous	4.02969076153096e-06	1	.	.	benign	deleterious	16
20	33872031	G	T	EIF6:ENST00000374436_20,NM_181468	Synonymous	.	.	.	.	benign	deleterious	15
20	33872031	G	C	EIF6:ENST00000374436_20,NM_181468	Synonymous	2.01484538076548e-05	5	.	.	benign	benign	15
20	33872032	G	A	EIF6:ENST00000374436_20,NM_181468	Missense	.	.	.	.	probably_damaging	deleterious	32
20	33872032	G	T	EIF6:ENST00000374436_20,NM_181468	Missense	.	.	.	.	probably_damaging	deleterious	32
20	33872032	G	C	EIF6:ENST00000374436_20,NM_181468	Missense	.	.	.	.	probably_damaging	deleterious	31
20	33872033	G	A	EIF6:ENST00000374436_20,NM_181468	Missense	.	.	.	.	probably_damaging	deleterious	30
20	33872033	G	T	EIF6:ENST00000374436_20,NM_181468	Missense	.	.	.	.	probably_damaging	deleterious	29
20	33872033	G	C	EIF6:ENST00000374436_20,NM_181468	Missense	.	.	.	.	probably_damaging	deleterious	29
20	33872034	G	A	EIF6:ENST00000374436_20,NM_181468	Synonymous	.	.	.	.	possibly_damaging	deleterious	15
20	33872034	G	T	EIF6:ENST00000374436_20,NM_181468	Synonymous	.	.	.	.	benign	deleterious	15
20	33872034	G	C	EIF6:ENST00000374436_20,NM_181468	Missense	.	.	.	.	possibly_damaging	deleterious	19
20	33872035	A	T	EIF6:ENST00000374436_20,NM_181468	Missense	.	.	.	.	probably_damaging	deleterious	32
20	33872035	A	G	EIF6:ENST00000374436_20,NM_181468	Missense	.	.	.	.	possibly_damaging	deleterious	26
20	33872035	A	C	EIF6:ENST00000374436_20,NM_181468	Missense	.	.	.	.	possibly_damaging	deleterious	32
20	33872036	T	A	EIF6:ENST00000374436_20,NM_181468	Missense	.	.	.	.	possibly_damaging	deleterious	25
20	33872036	T	G	EIF6:ENST00000374436_20,NM_181468	Missense	.	.	.	.	benign	deleterious	25
20	33872036	T	C	EIF6:ENST00000374436_20,NM_181468	Missense	.	.	.	.	benign	benign	22
20	33872037	G	A	EIF6:ENST00000374436_20,NM_181468	Synonymous	.	.	.	.	benign	deleterious	16
20	33872037	G	T	EIF6:ENST00000374436_20,NM_181468	Synonymous	.	.	.	.	benign	deleterious	16
20	33872037	G	C	EIF6:ENST00000374436_20,NM_181468	Synonymous	.	.	.	.	benign	deleterious	16
20	33872038	G	A	EIF6:ENST00000374436_20,NM_181468	Missense	.	.	.	.	possibly_damaging	benign	24
20	33872038	G	T	EIF6:ENST00000374436_20,NM_181468	Missense	.	.	.	.	possibly_damaging	deleterious	23
20	33872038	G	C	EIF6:ENST00000374436_20,NM_181468	Missense	.	.	.	.	benign	benign	23
20	33872039	T	A	EIF6:ENST00000374436_20,NM_181468	Missense	.	.	.	.	benign	benign	20
20	33872039	T	G	EIF6:ENST00000374436_20,NM_181468	Missense	.	.	.	.	possibly_damaging	benign	23
20	33872039	T	C	EIF6:ENST00000374436_20,NM_181468	Missense	2.81266825783328e-05	7	.	.	benign	benign	20
20	33872040	A	T	EIF6:ENST00000374436_20,NM_181468	Missense	.	.	.	.	benign	benign	17
20	33872040	A	G	EIF6:ENST00000374436_20,NM_181468	Synonymous	.	.	.	.	benign	benign	14
20	33872040	A	C	EIF6:ENST00000374436_20,NM_181468	Missense	.	.	.	.	benign	benign	17
20	33872041	T	A	EIF6:ENST00000374436_20,NM_181468	Missense	.	.	.	.	possibly_damaging	deleterious	28
20	33872041	T	G	EIF6:ENST00000374436_20,NM_181468	Missense	.	.	.	.	possibly_damaging	deleterious	24
20	33872041	T	C	EIF6:ENST00000374436_20,NM_181468	Missense	.	.	.	.	benign	benign	23
20	33872042	C	A	EIF6:ENST00000374436_20,NM_181468	Missense	.	.	.	.	probably_damaging	deleterious	30
20	33872042	C	T	EIF6:ENST00000374436_20,NM_181468	Missense	4.01393638713614e-06	1	.	.	possibly_damaging	deleterious	25
20	33872042	C	G	EIF6:ENST00000374436_20,NM_181468	Missense	.	.	.	.	probably_damaging	deleterious	31
20	33872043	G	A	EIF6:ENST00000374436_20,NM_181468	Synonymous	3.18979266347687e-05	1	.	.	probably_damaging	benign	13
20	33872043	G	T	EIF6:ENST00000374436_20,NM_181468	Synonymous	4.0126800690181e-06	1	.	.	probably_damaging	deleterious	13
20	33872043	G	C	EIF6:ENST00000374436_20,NM_181468	Synonymous	8.02536013803619e-06	2	.	.	probably_damaging	benign	11
20	33872044	G	A	EIF6:ENST00000374436_20,NM_181468	Missense	.	.	.	.	probably_damaging	deleterious	25
20	33872044	G	T	EIF6:ENST00000374436_20,NM_181468	Missense	.	.	.	.	probably_damaging	deleterious	24
20	33872044	G	C	EIF6:ENST00000374436_20,NM_181468	Missense	.	.	.	.	probably_damaging	deleterious	24
20	33872045	A	T	EIF6:ENST00000374436_20,NM_181468	Missense	.	.	.	.	possibly_damaging	deleterious	16
20	33872045	A	G	EIF6:ENST00000374436_20,NM_181468	Missense	.	.	.	.	possibly_damaging	deleterious	23
20	33872045	A	C	EIF6:ENST00000374436_20,NM_181468	Missense	.	.	.	.	benign	benign	13
20	33872046	G	A	EIF6:ENST00000374436_20,NM_181468	Synonymous	.	.	.	.	benign	deleterious	15
20	33872046	G	T	EIF6:ENST00000374436_20,NM_181468	Synonymous	.	.	.	.	benign	benign	14
20	33872046	G	C	EIF6:ENST00000374436_20,NM_181468	Synonymous	.	.	.	.	benign	deleterious	13
20	33872047	A	T	EIF6:ENST00000374436_20,NM_181468	Missense	.	.	.	.	probably_damaging	deleterious	32
20	33872047	A	G	EIF6:ENST00000374436_20,NM_181468	Missense	.	.	.	.	probably_damaging	deleterious	32
20	33872047	A	C	EIF6:ENST00000374436_20,NM_181468	Missense	.	.	.	.	probably_damaging	deleterious	32
20	33872048	G	A	EIF6:ENST00000374436_20,NM_181468	Missense	1.42435939436239e-05	4	.	.	probably_damaging	deleterious	30
20	33872048	G	T	EIF6:ENST00000374436_20,NM_181468	Missense	.	.	.	.	possibly_damaging	deleterious	30
20	33872048	G	C	EIF6:ENST00000374436_20,NM_181468	Missense	.	.	.	.	possibly_damaging	deleterious	28
20	33872049	C	A	EIF6:ENST00000374436_20,NM_181468	Missense	.	.	.	.	probably_damaging	deleterious	24
20	33872049	C	T	EIF6:ENST00000374436_20,NM_181468	Synonymous	.	.	.	.	possibly_damaging	benign	15
20	33872049	C	G	EIF6:ENST00000374436_20,NM_181468	Missense	.	.	.	.	probably_damaging	deleterious	24
20	33872050	T	A	EIF6:ENST00000374436_20,NM_181468	Missense	.	.	.	.	probably_damaging	deleterious	32
20	33872050	T	G	EIF6:ENST00000374436_20,NM_181468	Missense	.	.	.	.	probably_damaging	deleterious	32
20	33872050	T	C	EIF6:ENST00000374436_20,NM_181468	Missense	.	.	.	.	probably_damaging	deleterious	33
20	33872051	C	A	EIF6:ENST00000374436_20,NM_181468	Stop-gained	.	.	.	.	probably_damaging	deleterious	46
20	33872051	C	T	EIF6:ENST00000374436_20,NM_181468	Missense	.	.	.	.	probably_damaging	deleterious	26
20	33872051	C	G	EIF6:ENST00000374436_20,NM_181468	Missense	.	.	.	.	probably_damaging	deleterious	27
20	33872052	G	A	EIF6:ENST00000374436_20,NM_181468	Synonymous	.	.	.	.	benign	benign	17
20	33872052	G	T	EIF6:ENST00000374436_20,NM_181468	Synonymous	.	.	.	.	benign	benign	15
20	33872052	G	C	EIF6:ENST00000374436_20,NM_181468	Synonymous	.	.	.	.	benign	benign	16
20	33872053	C	A	EIF6:ENST00000374436_20,NM_181468	Missense	.	.	.	.	probably_damaging	deleterious	26
20	33872053	C	T	EIF6:ENST00000374436_20,NM_181468	Missense	4.00185686158377e-06	1	.	.	probably_damaging	benign	25
20	33872053	C	G	EIF6:ENST00000374436_20,NM_181468	Missense	.	.	.	.	probably_damaging	benign	23
20	33872054	C	A	EIF6:ENST00000374436_20,NM_181468	Missense	.	.	.	.	probably_damaging	deleterious	28
20	33872054	C	T	EIF6:ENST00000374436_20,NM_181468	Missense	.	.	.	.	probably_damaging	benign	24
20	33872054	C	G	EIF6:ENST00000374436_20,NM_181468	Missense	.	.	.	.	probably_damaging	deleterious	27
20	33872055	C	A	EIF6:ENST00000374436_20,NM_181468	Missense	.	.	.	.	probably_damaging	deleterious	25
20	33872055	C	T	EIF6:ENST00000374436_20,NM_181468	Synonymous	.	.	.	.	benign	deleterious	16
20	33872055	C	G	EIF6:ENST00000374436_20,NM_181468	Missense	.	.	.	.	probably_damaging	deleterious	25
20	33872056	T	A	EIF6:ENST00000374436_20,NM_181468	Missense	.	.	.	.	probably_damaging	deleterious	32
20	33872056	T	G	EIF6:ENST00000374436_20,NM_181468	Missense	.	.	.	.	probably_damaging	deleterious	32
20	33872056	T	C	EIF6:ENST00000374436_20,NM_181468	Missense	.	.	.	.	probably_damaging	deleterious	32
20	33872057	C	A	EIF6:ENST00000374436_20,NM_181468	Stop-gained	.	.	.	.	probably_damaging	deleterious	43
20	33872057	C	T	EIF6:ENST00000374436_20,NM_181468	Missense	.	.	.	.	probably_damaging	deleterious	32
20	33872057	C	G	EIF6:ENST00000374436_20,NM_181468	Missense	.	.	.	.	probably_damaging	benign	25
20	33872058	G	A	EIF6:ENST00000374436_20,NM_181468	Synonymous	3.99769732634003e-06	1	.	.	benign	benign	18
20	33872058	G	T	EIF6:ENST00000374436_20,NM_181468	Missense	.	.	.	.	probably_damaging	deleterious	26
20	33872058	G	C	EIF6:ENST00000374436_20,NM_181468	Missense	.	.	.	.	probably_damaging	deleterious	24
20	33872059	A	T	EIF6:ENST00000374436_20,NM_181468	Missense	.	.	.	.	probably_damaging	deleterious	27
20	33872059	A	G	EIF6:ENST00000374436_20,NM_181468	Missense	.	.	.	.	probably_damaging	deleterious	32
20	33872059	A	C	EIF6:ENST00000374436_20,NM_181468	Missense	.	.	.	.	probably_damaging	deleterious	32
20	33872060	A	T	EIF6:ENST00000374436_20,NM_181468	Missense	.	.	.	.	probably_damaging	deleterious	25
20	33872060	A	G	EIF6:ENST00000374436_20,NM_181468	Missense	.	.	.	.	probably_damaging	benign	25
20	33872060	A	C	EIF6:ENST00000374436_20,NM_181468	Missense	.	.	.	.	probably_damaging	deleterious	25
20	33872061	C	A	EIF6:ENST00000374436_20,NM_181468	Synonymous	.	.	.	.	benign	benign	15
20	33872061	C	T	EIF6:ENST00000374436_20,NM_181468	Synonymous	.	.	.	.	benign	benign	16
20	33872061	C	G	EIF6:ENST00000374436_20,NM_181468	Synonymous	.	.	.	.	benign	benign	15
20	33872062	A	T	EIF6:ENST00000374436_20,NM_181468	Splice Region,Missense	.	.	.	.	probably_damaging	deleterious	32
20	33872062	A	G	EIF6:ENST00000374436_20,NM_181468	Splice Region,Missense	.	.	.	.	benign	benign	24
20	33872062	A	C	EIF6:ENST00000374436_20,NM_181468	Splice Region,Missense	.	.	.	.	possibly_damaging	deleterious	26
20	33872063	C	A	EIF6:ENST00000374436_20,NM_181468	Splice Region,Missense	.	.	.	.	possibly_damaging	benign	24
20	33872063	C	T	EIF6:ENST00000374436_20,NM_181468	Splice Region,Missense	.	.	.	.	probably_damaging	deleterious	29
20	33872063	C	G	EIF6:ENST00000374436_20,NM_181468	Splice Region,Missense	.	.	.	.	possibly_damaging	benign	24
20	33872064	A	T	EIF6:ENST00000374436_20,NM_181468	Splice Region,Missense	.	.	.	.	probably_damaging	deleterious	23
20	33872064	A	G	EIF6:ENST00000374436_20,NM_181468	Splice Region,Synonymous	.	.	.	.	benign	benign	18
20	33872064	A	C	EIF6:ENST00000374436_20,NM_181468	Splice Region,Missense	.	.	.	.	probably_damaging	deleterious	23
20	33872184	C	A	EIF6:ENST00000374436_20,NM_181468	Splice Region,Missense	.	.	.	.	probably_damaging	deleterious	36
20	33872184	C	T	EIF6:ENST00000374436_20,NM_181468	Splice Region,Missense	.	.	.	.	probably_damaging	deleterious	34
20	33872184	C	G	EIF6:ENST00000374436_20,NM_181468	Splice Region,Missense	.	.	.	.	probably_damaging	deleterious	34
20	33872185	T	A	EIF6:ENST00000374436_20,NM_181468	Splice Region,Missense	.	.	.	.	probably_damaging	deleterious	33
20	33872185	T	G	EIF6:ENST00000374436_20,NM_181468	Splice Region,Missense	.	.	.	.	probably_damaging	deleterious	27
20	33872185	T	C	EIF6:ENST00000374436_20,NM_181468	Splice Region,Missense	.	.	.	.	probably_damaging	deleterious	32
20	33872186	G	A	EIF6:ENST00000374436_20,NM_181468	Splice Region,Synonymous	.	.	.	.	benign	benign	21
20	33872186	G	T	EIF6:ENST00000374436_20,NM_181468	Splice Region,Stop-gained	.	.	.	.	probably_damaging	deleterious	39
20	33872186	G	C	EIF6:ENST00000374436_20,NM_181468	Splice Region,Stop-gained	.	.	.	.	probably_damaging	deleterious	40
20	33872187	T	A	EIF6:ENST00000374436_20,NM_181468	Missense	.	.	.	.	probably_damaging	benign	24
20	33872187	T	G	EIF6:ENST00000374436_20,NM_181468	Missense	.	.	.	.	probably_damaging	deleterious	31
20	33872187	T	C	EIF6:ENST00000374436_20,NM_181468	Missense	3.1893857243095e-05	1	.	.	probably_damaging	deleterious	32
20	33872188	A	T	EIF6:ENST00000374436_20,NM_181468	Missense	.	.	.	.	probably_damaging	deleterious	31
20	33872188	A	G	EIF6:ENST00000374436_20,NM_181468	Missense	8.04835451391963e-06	2	.	.	probably_damaging	deleterious	30
20	33872188	A	C	EIF6:ENST00000374436_20,NM_181468	Missense	.	.	.	.	probably_damaging	deleterious	32
20	33872189	G	A	EIF6:ENST00000374436_20,NM_181468	Synonymous	.	.	.	.	benign	benign	15
20	33872189	G	T	EIF6:ENST00000374436_20,NM_181468	Missense	4.02751598923848e-06	1	.	.	possibly_damaging	deleterious	24
20	33872189	G	C	EIF6:ENST00000374436_20,NM_181468	Missense	4.02751598923848e-06	1	.	.	possibly_damaging	deleterious	24
20	33872190	A	T	EIF6:ENST00000374436_20,NM_181468	Missense	.	.	.	.	possibly_damaging	deleterious	27
20	33872190	A	G	EIF6:ENST00000374436_20,NM_181468	Missense	.	.	.	.	probably_damaging	deleterious	30
20	33872190	A	C	EIF6:ENST00000374436_20,NM_181468	Missense	.	.	.	.	probably_damaging	deleterious	30
20	33872191	A	T	EIF6:ENST00000374436_20,NM_181468	Missense	.	.	.	.	probably_damaging	deleterious	31
20	33872191	A	G	EIF6:ENST00000374436_20,NM_181468	Missense	0.000200198768777572	56	.	.	possibly_damaging	deleterious	27
20	33872191	A	C	EIF6:ENST00000374436_20,NM_181468	Missense	.	.	.	.	possibly_damaging	deleterious	30
20	33872192	G	A	EIF6:ENST00000374436_20,NM_181468	Synonymous	.	.	.	.	benign	benign	15
20	33872192	G	T	EIF6:ENST00000374436_20,NM_181468	Missense	.	.	.	.	possibly_damaging	deleterious	29
20	33872192	G	C	EIF6:ENST00000374436_20,NM_181468	Missense	.	.	.	.	possibly_damaging	deleterious	28
20	33872193	T	A	EIF6:ENST00000374436_20,NM_181468	Missense	.	.	.	.	probably_damaging	deleterious	31
20	33872193	T	G	EIF6:ENST00000374436_20,NM_181468	Missense	.	.	.	.	benign	deleterious	25
20	33872193	T	C	EIF6:ENST00000374436_20,NM_181468	Missense	.	.	.	.	benign	benign	24
20	33872194	T	A	EIF6:ENST00000374436_20,NM_181468	Missense	.	.	.	.	probably_damaging	deleterious	30
20	33872194	T	G	EIF6:ENST00000374436_20,NM_181468	Missense	.	.	.	.	probably_damaging	deleterious	25
20	33872194	T	C	EIF6:ENST00000374436_20,NM_181468	Missense	.	.	.	.	benign	deleterious	25
20	33872195	C	A	EIF6:ENST00000374436_20,NM_181468	Missense	.	.	.	.	probably_damaging	deleterious	24
20	33872195	C	T	EIF6:ENST00000374436_20,NM_181468	Synonymous	4.64949928469242e-05	13	.	.	benign	benign	15
20	33872195	C	G	EIF6:ENST00000374436_20,NM_181468	Missense	.	.	.	.	probably_damaging	deleterious	23
20	33872196	T	A	EIF6:ENST00000374436_20,NM_181468	Missense	.	.	.	.	probably_damaging	deleterious	27
20	33872196	T	G	EIF6:ENST00000374436_20,NM_181468	Missense	.	.	.	.	probably_damaging	benign	24
20	33872196	T	C	EIF6:ENST00000374436_20,NM_181468	Missense	3.1893857243095e-05	1	.	.	probably_damaging	deleterious	25
20	33872197	C	A	EIF6:ENST00000374436_20,NM_181468	Stop-gained	.	.	.	.	probably_damaging	deleterious	42
20	33872197	C	T	EIF6:ENST00000374436_20,NM_181468	Missense	.	.	.	.	probably_damaging	deleterious	25
20	33872197	C	G	EIF6:ENST00000374436_20,NM_181468	Missense	.	.	.	.	probably_damaging	benign	24
20	33872198	T	A	EIF6:ENST00000374436_20,NM_181468	Synonymous	.	.	.	.	benign	benign	10
20	33872198	T	G	EIF6:ENST00000374436_20,NM_181468	Synonymous	.	.	.	.	benign	benign	10
20	33872198	T	C	EIF6:ENST00000374436_20,NM_181468	Synonymous	4.03160780519271e-06	1	.	.	benign	benign	10
20	33872199	G	A	EIF6:ENST00000374436_20,NM_181468	Missense	.	.	.	.	probably_damaging	deleterious	28
20	33872199	G	T	EIF6:ENST00000374436_20,NM_181468	Stop-gained	.	.	.	.	probably_damaging	deleterious	37
20	33872199	G	C	EIF6:ENST00000374436_20,NM_181468	Stop-gained	.	.	.	.	probably_damaging	deleterious	37
20	33872200	A	T	EIF6:ENST00000374436_20,NM_181468	Missense	.	.	.	.	probably_damaging	deleterious	24
20	33872200	A	G	EIF6:ENST00000374436_20,NM_181468	Missense	.	.	.	.	probably_damaging	deleterious	25
20	33872200	A	C	EIF6:ENST00000374436_20,NM_181468	Missense	.	.	.	.	possibly_damaging	deleterious	23
20	33872201	G	A	EIF6:ENST00000374436_20,NM_181468	Synonymous	.	.	.	.	benign	benign	8
20	33872201	G	T	EIF6:ENST00000374436_20,NM_181468	Synonymous	.	.	.	.	benign	benign	6
20	33872201	G	C	EIF6:ENST00000374436_20,NM_181468	Synonymous	.	.	.	.	benign	benign	8
20	33872202	C	A	EIF6:ENST00000374436_20,NM_181468	Missense	.	.	.	.	probably_damaging	deleterious	30
20	33872202	C	T	EIF6:ENST00000374436_20,NM_181468	Missense	.	.	.	.	probably_damaging	deleterious	30
20	33872202	C	G	EIF6:ENST00000374436_20,NM_181468	Missense	8.07082960057464e-06	2	.	.	probably_damaging	benign	23
20	33872203	C	A	EIF6:ENST00000374436_20,NM_181468	Missense	.	.	.	.	probably_damaging	deleterious	32
20	33872203	C	T	EIF6:ENST00000374436_20,NM_181468	Missense	4.03528452791206e-06	1	.	.	probably_damaging	deleterious	24
20	33872203	C	G	EIF6:ENST00000374436_20,NM_181468	Missense	.	.	.	.	probably_damaging	deleterious	25
20	33872204	T	A	EIF6:ENST00000374436_20,NM_181468	Synonymous	.	.	.	.	benign	benign	14
20	33872204	T	G	EIF6:ENST00000374436_20,NM_181468	Synonymous	.	.	.	.	benign	benign	14
20	33872204	T	C	EIF6:ENST00000374436_20,NM_181468	Synonymous	.	.	.	.	benign	benign	16
20	33872205	C	A	EIF6:ENST00000374436_20,NM_181468	Missense	.	.	.	.	probably_damaging	deleterious	32
20	33872205	C	T	EIF6:ENST00000374436_20,NM_181468	Missense	.	.	.	.	probably_damaging	deleterious	28
20	33872205	C	G	EIF6:ENST00000374436_20,NM_181468	Missense	.	.	.	.	probably_damaging	deleterious	25
20	33872206	C	A	EIF6:ENST00000374436_20,NM_181468	Stop-gained	.	.	.	.	probably_damaging	deleterious	39
20	33872206	C	T	EIF6:ENST00000374436_20,NM_181468	Missense	.	.	.	.	probably_damaging	deleterious	32
20	33872206	C	G	EIF6:ENST00000374436_20,NM_181468	Missense	.	.	.	.	probably_damaging	deleterious	30
20	33872207	G	A	EIF6:ENST00000374436_20,NM_181468	Synonymous	4.03913110211731e-06	1	.	.	benign	benign	12
20	33872207	G	T	EIF6:ENST00000374436_20,NM_181468	Synonymous	.	.	.	.	benign	benign	13
20	33872207	G	C	EIF6:ENST00000374436_20,NM_181468	Missense	.	.	.	.	probably_damaging	deleterious	16
20	33872208	A	T	EIF6:ENST00000374436_20,NM_181468	Missense	.	.	.	.	probably_damaging	deleterious	24
20	33872208	A	G	EIF6:ENST00000374436_20,NM_181468	Missense	.	.	.	.	possibly_damaging	benign	22
20	33872208	A	C	EIF6:ENST00000374436_20,NM_181468	Missense	.	.	.	.	possibly_damaging	deleterious	23
20	33872209	T	A	EIF6:ENST00000374436_20,NM_181468	Missense	.	.	.	.	possibly_damaging	deleterious	23
20	33872209	T	G	EIF6:ENST00000374436_20,NM_181468	Missense	.	.	.	.	benign	benign	23
20	33872209	T	C	EIF6:ENST00000374436_20,NM_181468	Missense	.	.	.	.	benign	benign	21
20	33872210	C	A	EIF6:ENST00000374436_20,NM_181468	Synonymous	.	.	.	.	benign	benign	15
20	33872210	C	T	EIF6:ENST00000374436_20,NM_181468	Synonymous	.	.	.	.	benign	benign	14
20	33872210	C	G	EIF6:ENST00000374436_20,NM_181468	Synonymous	.	.	.	.	benign	benign	13
20	33872211	G	A	EIF6:ENST00000374436_20,NM_181468	Missense	.	.	.	.	probably_damaging	deleterious	27
20	33872211	G	T	EIF6:ENST00000374436_20,NM_181468	Missense	.	.	.	.	probably_damaging	deleterious	26
20	33872211	G	C	EIF6:ENST00000374436_20,NM_181468	Missense	.	.	.	.	probably_damaging	benign	25
20	33872212	C	A	EIF6:ENST00000374436_20,NM_181468	Missense	.	.	.	.	possibly_damaging	benign	23
20	33872212	C	T	EIF6:ENST00000374436_20,NM_181468	Missense	.	.	.	.	probably_damaging	deleterious	25
20	33872212	C	G	EIF6:ENST00000374436_20,NM_181468	Missense	.	.	.	.	benign	benign	23
20	33872213	T	A	EIF6:ENST00000374436_20,NM_181468	Synonymous	.	.	.	.	benign	benign	14
20	33872213	T	G	EIF6:ENST00000374436_20,NM_181468	Synonymous	.	.	.	.	benign	benign	14
20	33872213	T	C	EIF6:ENST00000374436_20,NM_181468	Synonymous	.	.	.	.	benign	benign	14
20	33872214	A	T	EIF6:ENST00000374436_20,NM_181468	Missense	.	.	.	.	probably_damaging	deleterious	28
20	33872214	A	G	EIF6:ENST00000374436_20,NM_181468	Missense	.	.	.	.	possibly_damaging	deleterious	26
20	33872214	A	C	EIF6:ENST00000374436_20,NM_181468	Missense	.	.	.	.	probably_damaging	deleterious	27
20	33872215	C	A	EIF6:ENST00000374436_20,NM_181468	Missense	0.00719545685952547	2007	.	.	possibly_damaging	deleterious	23
20	33872215	C	T	EIF6:ENST00000374436_20,NM_181468	Missense	.	.	.	.	possibly_damaging	deleterious	24
20	33872215	C	G	EIF6:ENST00000374436_20,NM_181468	Missense	.	.	.	.	possibly_damaging	deleterious	23
20	33872216	C	A	EIF6:ENST00000374436_20,NM_181468	Synonymous	.	.	.	.	benign	benign	14
20	33872216	C	T	EIF6:ENST00000374436_20,NM_181468	Synonymous	1.21227795108863e-05	3	.	.	benign	benign	15
20	33872216	C	G	EIF6:ENST00000374436_20,NM_181468	Synonymous	.	.	.	.	benign	benign	14
20	33872217	A	T	EIF6:ENST00000374436_20,NM_181468	Missense	.	.	.	.	probably_damaging	deleterious	33
20	33872217	A	G	EIF6:ENST00000374436_20,NM_181468	Missense	.	.	.	.	probably_damaging	deleterious	29
20	33872217	A	C	EIF6:ENST00000374436_20,NM_181468	Missense	.	.	.	.	probably_damaging	deleterious	30
20	33872218	G	A	EIF6:ENST00000374436_20,NM_181468	Synonymous	.	.	.	.	benign	benign	15
20	33872218	G	T	EIF6:ENST00000374436_20,NM_181468	Missense	.	.	.	.	probably_damaging	deleterious	26
20	33872218	G	C	EIF6:ENST00000374436_20,NM_181468	Missense	.	.	.	.	possibly_damaging	deleterious	24
20	33872219	A	T	EIF6:ENST00000374436_20,NM_181468	Stop-gained	.	.	.	.	probably_damaging	deleterious	36
[truncated: 216 more rows]
[truncated: 1 more columns]
