# Supplementary material for: Somatic genetic rescue of a germline ribosome assembly defect
Source: Nat Commun. 2021 Aug 19;12:5044. doi: 10.1038/s41467-021-24999-5 (PMC8377010; doi:10.1038/s41467-021-24999-5)
Supplement: Supplementary file 4 — Dataset 3. BAFs values of EIF6 SNPs [file 41467_2021_24999_MOESM4_ESM.xlsx]

## Sheet: Feuil1
Controls	Reference heterozygous SNPs: B-Allele Fraction (BAF)
Ctl-1	NA
Ctl-2	NA
Ctl-3	rs6060346: 0.45
Ctl-4	rs75325629: 0.51/ rs2425045: 0.43/ rs6119595: 0.46
Ctl-5	rs765567884: 0.44/ rs73107217 : 0.47
Ctl-6	rs2425048: 0.55/ rs2425046: 0.48
Ctl-7	rs619865: 0.48
Ctl-8	rs619865: 0.51
Ctl-9	NA
Ctl-10	NA
Ctl-11	rs2275275: 0.51/ rs932562: 0.51/ rs6120889: 0.51/ rs6119595: 0.50/ rs7004: 0.51
Ctl-12	rs619865: 0.50
Ctl-13	NA
Ctl-14	rs2425048: 0.51/ rs2425046: 0.51
Ctl-15	rs2425048: 0.53/ rs2425046: 0.52
SDS Patients
SBDS-1	rs73107217: 0.69/ rs619865: 0.71
SBDS-2	NA
SBDS-3	rs188048072: 0.44
SBDS-4	rs6060346: 0.47/ rs75325629: 0.46/ rs73265669: 0.46/ rs2425045: 0.50/ rs6119595: 0.48
SBDS-5	20_33872491_G_C: 0.48
SBDS-6	rs2425048: 0.51/ rs2275275: 0.52/ rs2425047: 0.55/ rs2425046: 0.55/ rs932562: 0.54/ rs199899332: 0.47/ rs6120889: 0.50/ rs2250205: 0.51/ rs2297789: 0.52
SBDS-7	rs2425048: 0.50/ rs227527: 0.48/ rs2425047: 0.55/ rs932562: 0.51/ rs6120889: 0.44/ rs2425045: 0.53/ rs2425044: 0.55/ rs8117042: 0.49/ rs2297789: 0.48
SBDS-8	rs180706374: 0.48
SBDS-9	rs2425048: 0.39/ rs2425046: 0.37/ rs56685530: 0.67
SBDS-10	NA
SBDS-11	NA
SBDS-12	rs73107217: 0.53
SBDS-13	rs2425048: 0.50/ rs2425046:0.50
SBDS-14	NA
	NA: not available
