# Supplementary material for: Somatic genetic rescue of a germline ribosome assembly defect
Source: Nat Commun. 2021 Aug 19;12:5044. doi: 10.1038/s41467-021-24999-5 (PMC8377010; doi:10.1038/s41467-021-24999-5)
Supplement: Supplementary file 7 — Source Data File [file 41467_2021_24999_MOESM7_ESM.xlsx]

## Sheet: Fig 5g
		Tif6
		Actin

## Sheet: Fig 7b
	Figure 7b
	M, molecular weight ladder
	C, cytoplasmic fraction
	N, soluble nuclear fraction
	I, insoluble nuclear fraction

## Sheet: Fig 7d
	Figure 7d
													Actin

## Sheet: Fig 7g
	Figure 7g

## Sheet: Fig 7j
	Figure 7j

## Sheet: Fig 7k
	Figure 7k

## Sheet: Fig 7l
	Figure 7l

## Sheet: Suppl. Fig 6
					Tif6-GFP WT									Tif6-GFP R61L
	Tif6

## Sheet: Suppl. Fig 11f
	Suppl. Fig 11f

## Sheet: Suppl. Fig 11g
	Suppl. Fig 11g

[truncated: 2 more sheets: Suppl. Fig 13, Suppl. Fig 14a]
